# Supplementary material for: Crystal strucutre of rac-methyl (11aR*,12S*,13R*,15aS*,15bS*)-11-oxo-11,11a,12,13-tetra­hydro-9H,15bH-13,15a-ep­oxy­isoindolo[1,2-c]pyrrolo[1,2-a][1,4]benzodiazepine-12-carboxyl­ate
Source: Acta Crystallogr Sect E Struct Rep Online. 2014 Nov 5;70(Pt 12):o1225–6. doi: 10.1107/S1600536814023344 (PMC4257400; doi:10.1107/S1600536814023344)
Supplement: Supplementary file 1 [file e-70-o1225-sup1.cif]

##############################################################################
#                                                                            #
# This CIF contains the data in a paper accepted for publication in          #
# Acta Crystallographica Section E. It conforms to the requirements of       #
# Notes for Authors for Acta Crystallographica Section E, and has been       #
# peer reviewed under the auspices of the IUCr Commission on Journals.       #
#                                                                            #
# Full details of the Crystallographic Information File format               #
# are given in the paper "The Crystallographic Information File (CIF):       #
# a New Standard Archive File for Crystallography" by S. R. Hall, F. H.      #
# Allen and I. D. Brown [Acta Cryst. (1991), A47, 655-685].                  #
#                                                                            #
# The current version of the core CIF dictionary is obtainable from          #
# ftp://ftp.iucr.org/pub/cif_core.dic.                                       #
#                                                                            #
# Software is freely available for graphical display of the structure(s)     #
# in this CIF. For information consult the CIF software page                 #
# http://www.iucr.org/resources/cif/software.                                #
#                                                                            #
# This file may be used for bona fide research purposes within the           #
# scientific community so long as proper attribution is given to the journal # 
# article from which it was obtained.                                        #
#                                                                            #
##############################################################################
data_global
_audit_creation_method     'from SHELXL97 CIF and IUCr SHELXL97-template'
_journal_date_recd_electronic     2014-10-18
_journal_date_accepted     2014-10-23
_journal_name_full     'Acta Crystallographica, Section E'
_journal_year     2014
_journal_volume     70
_journal_issue     12
_journal_page_first     o1225
_journal_page_last     o1226
_journal_paper_category     HO
_journal_paper_doi     10.1107/S1600536814023344
_journal_coeditor_code     LD2132
_publ_contact_author_name     'Atash V. Gurbanov'
_publ_contact_author_address
;
Baku State University, Z. Khalilov St. 23, Baku, AZ-1148, Azerbaijan
;
_publ_contact_author_email     'organik10@hotmail.com'
_publ_contact_author_fax     '+994-12-4983376'
_publ_contact_author_phone     '+994-50-3005727'
_publ_section_title
;\
Crystal strucutre of <i>rac</i>-methyl
(11a<i>R</i>*,12<i>S</i>*,13<i>R</i>*,15a<i>S</i>*,15b<i>S</i>*)-11-oxo-11,\
11a,12,13-tetrahydro-9<i>H</i>,15b<i>H</i>-13,15a-epoxyisoindolo[1,2-\
<i>c</i>]pyrrolo[1,2-<i>a</i>][1,4]benzodiazepine-12-carboxylate
;
loop_
    _publ_author_name
    _publ_author_footnote
    _publ_author_address
    'Vladimir P. Zaytsev' .
;
Organic Chemistry Department, Peoples' Friendship University of Russia,
Miklukho-Maklaya St 6, Moscow 117198, Russia
;
    'Daria N. Orlova' .
;
Organic Chemistry Department, Peoples' Friendship University of Russia,
Miklukho-Maklaya St 6, Moscow 117198, Russia
;
    'Atash V. Gurbanov' .
;
Baku State University,
Z. Khalilov St 23, Baku AZ-1148, Azerbaijan
;
    'Fedor I. Zubkov' .
;
Organic Chemistry Department, Peoples' Friendship University of Russia,
Miklukho-Maklaya St 6, Moscow 117198, Russia
;
    'Victor N. Khrustalev' .
;
X-Ray Structural Centre,
A.N. Nesmeyanov Institute of Organoelement Compounds,
Russian Academy of Sciences,
28 Vavilov St, B-334, Moscow 119991, Russian Federation
;
_publ_section_synopsis
;
This article describes the synthesis and structure of the compound containing a
novel heterocyclic system
isoindolo[1,2-<i>c</i>]pyrrolo[1,2-<i>a</i>][1,4]benzodiazepine, obtained
using an IMDAF reaction.
;
data_I
_database_code_depnum_ccdc_archive 'CCDC 903490'
_audit_creation_method     SHELXL-97
_chemical_name_systematic
;\
<i>rac</i>-Methyl
(11a<i>R</i>*,12<i>S</i>*,13<i>R</i>*,15a<i>S</i>*,15b<i>S</i>*)-11-oxo-\
11,11a,12,13-tetrahydro-9<i>H</i>,15b<i>H</i>-13,15a-epoxyisoindolo[1,2-\
<i>c</i>]pyrrolo[1,2-<i>a</i>][1,4]benzodiazepine-12-carboxylate
;
_chemical_name_common     ?
_chemical_formula_moiety     'C21 H18 N2 O4'
_chemical_formula_sum     'C21 H18 N2 O4'
_chemical_formula_iupac     'C21 H18 N2 O4'
_chemical_formula_weight     362.37
_chemical_melting_point     ?
_symmetry_cell_setting     monoclinic
_symmetry_space_group_name_H-M     'P 21/c'
_symmetry_space_group_name_Hall     '-P 2ybc'
loop_
    _symmetry_equiv_pos_as_xyz
    'x, y, z'
    '-x, y+1/2, -z+1/2'
    '-x, -y, -z'
    'x, -y-1/2, z-1/2'
_cell_length_a     8.1565(3)
_cell_length_b     14.2567(5)
_cell_length_c     14.6664(5)
_cell_angle_alpha     90.00
_cell_angle_beta     98.2100(10)
_cell_angle_gamma     90.00
_cell_volume     1688.00(10)
_cell_formula_units_Z     4
_cell_measurement_reflns_used     8798
_cell_measurement_theta_min     2.52
_cell_measurement_theta_max     32.57
_cell_measurement_temperature     100(2)
_exptl_crystal_description     prism
_exptl_crystal_colour     yellow
_exptl_crystal_size_max     0.30
_exptl_crystal_size_mid     0.30
_exptl_crystal_size_min     0.30
_exptl_crystal_density_diffrn     1.426
_exptl_crystal_density_meas     ?
_exptl_crystal_density_method     'not measured'
_exptl_crystal_F_000     760
_exptl_absorpt_coefficient_mu     0.100
_exptl_absorpt_correction_type     multi-scan
_exptl_absorpt_process_details
;
(<i>SADABS</i>; Bruker, 2003)
;
_exptl_absorpt_correction_T_min     0.971
_exptl_absorpt_correction_T_max     0.971
_exptl_special_details     ?
_diffrn_ambient_temperature     100(2)
_diffrn_radiation_type     MoK\a
_diffrn_radiation_wavelength     0.71073
_diffrn_radiation_source     'fine-focus sealed tube'
_diffrn_radiation_monochromator     graphite
_diffrn_measurement_device_type     'Bruker APEX DUO CCD'
_diffrn_measurement_method     '\f and \w scans'
_diffrn_detector_area_resol_mean     ?
_diffrn_reflns_number     25733
_diffrn_reflns_av_R_equivalents     0.0292
_diffrn_reflns_av_sigmaI/netI     0.0251
_diffrn_reflns_theta_min     2.00
_diffrn_reflns_theta_max     32.60
_diffrn_reflns_theta_full     32.60
_diffrn_measured_fraction_theta_max     1.000
_diffrn_measured_fraction_theta_full     1.000
_diffrn_reflns_limit_h_min     -12
_diffrn_reflns_limit_h_max     12
_diffrn_reflns_limit_k_min     -21
_diffrn_reflns_limit_k_max     21
_diffrn_reflns_limit_l_min     -22
_diffrn_reflns_limit_l_max     22
_refine_special_details
;
 Refinement of F^2^ against ALL reflections.  The weighted R-factor wR and
 goodness of fit S are based on F^2^, conventional R-factors R are based
 on F, with F set to zero for negative F^2^. The threshold expression of
 F^2^ > 2sigma(F^2^) is used only for calculating R-factors(gt) etc. and is
 not relevant to the choice of reflections for refinement.  R-factors based
 on F^2^ are statistically about twice as large as those based on F, and R-
 factors based on ALL data will be even larger.
;
_reflns_number_total     6162
_reflns_number_gt     5097
_reflns_threshold_expression     I>2\s(I)
_refine_ls_structure_factor_coef     Fsqd
_refine_ls_matrix_type     full
_refine_ls_R_factor_all     0.0526
_refine_ls_R_factor_gt     0.0426
_refine_ls_wR_factor_gt     0.1112
_refine_ls_wR_factor_ref     0.1188
_refine_ls_goodness_of_fit_ref     1.000
_refine_ls_restrained_S_all     1.000
_refine_ls_number_reflns     6162
_refine_ls_number_parameters     245
_refine_ls_number_restraints     0
_refine_ls_hydrogen_treatment     constr
_refine_ls_weighting_scheme     calc
_refine_ls_weighting_details
          'calc w=1/[\s^2^(Fo^2^)+(0.0646P)^2^+0.565P] where P=(Fo^2^+2Fc^2^)/3'
_atom_sites_solution_hydrogens     geom
_atom_sites_solution_primary     direct
_atom_sites_solution_secondary     difmap
_refine_ls_shift/su_max     0.000
_refine_ls_shift/su_mean     0.000
_refine_diff_density_max     0.465
_refine_diff_density_min     -0.265
_refine_ls_extinction_method     none
_refine_ls_extinction_coef     ?
loop_
    _atom_type_symbol
    _atom_type_description
    _atom_type_scat_dispersion_real
    _atom_type_scat_dispersion_imag
    _atom_type_scat_source
    'C' 'C' 0.0033 0.0016
                         'International Tables Vol C Tables 4.2.6.8 and 6.1.1.4'
    'H' 'H' 0.0000 0.0000
                         'International Tables Vol C Tables 4.2.6.8 and 6.1.1.4'
    'N' 'N' 0.0061 0.0033
                         'International Tables Vol C Tables 4.2.6.8 and 6.1.1.4'
    'O' 'O' 0.0106 0.0060
                         'International Tables Vol C Tables 4.2.6.8 and 6.1.1.4'
_computing_data_collection
;
APEX2 (Bruker, 2005)
;
_computing_cell_refinement
;
SAINT (Bruker, 2001)
;
_computing_data_reduction
;
SAINT (Bruker, 2001)
;
_computing_structure_solution
;
SHELXTL (Sheldrick, 2008)
;
_computing_structure_refinement
;
SHELXTL (Sheldrick, 2008)
;
_computing_molecular_graphics
;
SHELXTL (Sheldrick, 2008)
;
_computing_publication_material
;
SHELXTL (Sheldrick, 2008)
;
loop_
    _atom_site_type_symbol
    _atom_site_label
    _atom_site_fract_x
    _atom_site_fract_y
    _atom_site_fract_z
    _atom_site_U_iso_or_equiv
    _atom_site_adp_type
    _atom_site_calc_flag
    _atom_site_refinement_flags
    _atom_site_occupancy
    _atom_site_symmetry_multiplicity
    _atom_site_disorder_assembly
    _atom_site_disorder_group
    O O1 0.27309(9) 0.45215(5) 0.53193(5) 0.01848(14) Uani d . 1 1 . .
    O O2 0.47579(12) 0.27298(6) 0.63472(6) 0.02842(18) Uani d . 1 1 . .
    O O3 0.60524(10) 0.32277(5) 0.51730(5) 0.02255(16) Uani d . 1 1 . .
    C C1 0.31059(13) 0.53225(7) 0.90588(6) 0.01946(18) Uani d . 1 1 . .
    H H1 0.4020 0.4912 0.9216 0.023 Uiso calc R 1 1 . .
    C C2 0.19108(14) 0.55791(9) 0.96356(7) 0.0242(2) Uani d . 1 1 . .
    H H2 0.1883 0.5366 1.0247 0.029 Uiso calc R 1 1 . .
    C C3 0.08144(14) 0.61843(8) 0.91546(7) 0.0228(2) Uani d . 1 1 . .
    H H3 -0.0107 0.6469 0.9374 0.027 Uiso calc R 1 1 . .
    N N4 0.12777(10) 0.63120(6) 0.82896(6) 0.01710(16) Uani d . 1 1 . .
    C C4A 0.04475(12) 0.68950(7) 0.75861(7) 0.01735(17) Uani d . 1 1 . .
    C C5 -0.02093(13) 0.77501(7) 0.78280(8) 0.0232(2) Uani d . 1 1 . .
    H H5 -0.0068 0.7944 0.8454 0.028 Uiso calc R 1 1 . .
    C C6 -0.10691(14) 0.83162(8) 0.71507(9) 0.0274(2) Uani d . 1 1 . .
    H H6 -0.1560 0.8884 0.7317 0.033 Uiso calc R 1 1 . .
    C C7 -0.12110(15) 0.80554(8) 0.62343(9) 0.0279(2) Uani d . 1 1 . .
    H H7 -0.1745 0.8460 0.5769 0.033 Uiso calc R 1 1 . .
    C C8 -0.05706(14) 0.71985(8) 0.59930(8) 0.0227(2) Uani d . 1 1 . .
    H H8 -0.0687 0.7021 0.5363 0.027 Uiso calc R 1 1 . .
    C C8A 0.02398(12) 0.65967(7) 0.66631(7) 0.01659(17) Uani d . 1 1 . .
    C C9 0.07294(11) 0.56233(7) 0.63935(6) 0.01498(16) Uani d . 1 1 . .
    H H9A 0.0174 0.5155 0.6743 0.018 Uiso calc R 1 1 . .
    H H9B 0.0334 0.5525 0.5730 0.018 Uiso calc R 1 1 . .
    N N10 0.25065(10) 0.54661(6) 0.65654(5) 0.01399(14) Uani d . 1 1 . .
    C C11 0.33580(12) 0.49482(6) 0.60081(6) 0.01406(16) Uani d . 1 1 . .
    C C11A 0.51928(11) 0.50475(6) 0.63808(6) 0.01349(15) Uani d . 1 1 . .
    H H11A 0.5705 0.5566 0.6059 0.016 Uiso calc R 1 1 . .
    C C12 0.63419(12) 0.41731(6) 0.64878(6) 0.01520(16) Uani d . 1 1 . .
    H H12 0.7414 0.4322 0.6264 0.018 Uiso calc R 1 1 . .
    C C13 0.66222(12) 0.40784(7) 0.75634(6) 0.01691(17) Uani d . 1 1 . .
    H H13 0.6992 0.3444 0.7801 0.020 Uiso calc R 1 1 . .
    C C14 0.77432(12) 0.48870(8) 0.79392(7) 0.01889(18) Uani d . 1 1 . .
    H H14 0.8884 0.4852 0.8186 0.023 Uiso calc R 1 1 . .
    C C15 0.67943(12) 0.56536(7) 0.78501(6) 0.01747(17) Uani d . 1 1 . .
    H H15 0.7105 0.6277 0.8026 0.021 Uiso calc R 1 1 . .
    C C15A 0.51170(11) 0.53094(6) 0.74072(6) 0.01330(15) Uani d . 1 1 . .
    C C15B 0.35216(11) 0.58535(6) 0.73907(6) 0.01326(15) Uani d . 1 1 . .
    H H15B 0.3746 0.6530 0.7277 0.016 Uiso calc R 1 1 . .
    C C15C 0.26875(12) 0.57808(7) 0.82316(6) 0.01505(16) Uani d . 1 1 . .
    O O16 0.50407(9) 0.43775(5) 0.77891(5) 0.01577(13) Uani d . 1 1 . .
    C C16 0.55961(12) 0.32965(7) 0.60170(7) 0.01805(18) Uani d . 1 1 . .
    C C17 0.53752(19) 0.24502(8) 0.46127(9) 0.0329(3) Uani d . 1 1 . .
    H H17A 0.6124 0.2289 0.4170 0.049 Uiso calc R 1 1 . .
    H H17B 0.4290 0.2625 0.4280 0.049 Uiso calc R 1 1 . .
    H H17C 0.5252 0.1908 0.5008 0.049 Uiso calc R 1 1 . .
loop_
    _atom_site_aniso_label
    _atom_site_aniso_U_11
    _atom_site_aniso_U_22
    _atom_site_aniso_U_33
    _atom_site_aniso_U_12
    _atom_site_aniso_U_13
    _atom_site_aniso_U_23
    O1 0.0207(3) 0.0205(3) 0.0142(3) 0.0013(3) 0.0025(2) -0.0047(2)
    O2 0.0349(5) 0.0188(4) 0.0335(4) -0.0061(3) 0.0117(4) -0.0013(3)
    O3 0.0306(4) 0.0187(3) 0.0186(3) 0.0031(3) 0.0043(3) -0.0035(3)
    C1 0.0229(4) 0.0227(4) 0.0130(4) -0.0056(4) 0.0032(3) -0.0013(3)
    C2 0.0276(5) 0.0331(6) 0.0132(4) -0.0092(4) 0.0074(4) -0.0036(4)
    C3 0.0234(5) 0.0315(5) 0.0158(4) -0.0079(4) 0.0102(4) -0.0082(4)
    N4 0.0178(4) 0.0196(4) 0.0152(3) -0.0034(3) 0.0069(3) -0.0047(3)
    C4A 0.0155(4) 0.0161(4) 0.0219(4) -0.0024(3) 0.0076(3) -0.0039(3)
    C5 0.0196(4) 0.0188(4) 0.0329(5) -0.0022(3) 0.0096(4) -0.0094(4)
    C6 0.0217(5) 0.0158(4) 0.0462(7) 0.0012(4) 0.0105(5) -0.0055(4)
    C7 0.0257(5) 0.0190(5) 0.0397(6) 0.0049(4) 0.0073(5) 0.0042(4)
    C8 0.0232(5) 0.0204(4) 0.0254(5) 0.0052(4) 0.0066(4) 0.0033(4)
    C8A 0.0159(4) 0.0150(4) 0.0200(4) 0.0007(3) 0.0065(3) -0.0004(3)
    C9 0.0147(4) 0.0152(4) 0.0152(4) 0.0014(3) 0.0023(3) -0.0014(3)
    N10 0.0146(3) 0.0158(3) 0.0117(3) 0.0013(3) 0.0023(2) -0.0021(3)
    C11 0.0170(4) 0.0137(4) 0.0121(3) 0.0013(3) 0.0043(3) 0.0009(3)
    C11A 0.0152(4) 0.0133(4) 0.0127(3) 0.0005(3) 0.0043(3) 0.0005(3)
    C12 0.0164(4) 0.0146(4) 0.0151(4) 0.0012(3) 0.0041(3) 0.0008(3)
    C13 0.0168(4) 0.0183(4) 0.0161(4) 0.0022(3) 0.0036(3) 0.0033(3)
    C14 0.0164(4) 0.0258(5) 0.0144(4) -0.0008(3) 0.0022(3) 0.0004(3)
    C15 0.0162(4) 0.0215(4) 0.0150(4) -0.0044(3) 0.0034(3) -0.0015(3)
    C15A 0.0151(4) 0.0130(4) 0.0123(3) -0.0013(3) 0.0036(3) 0.0006(3)
    C15B 0.0154(4) 0.0133(3) 0.0115(3) -0.0017(3) 0.0035(3) -0.0015(3)
    C15C 0.0168(4) 0.0158(4) 0.0132(4) -0.0040(3) 0.0046(3) -0.0029(3)
    O16 0.0173(3) 0.0152(3) 0.0157(3) 0.0002(2) 0.0054(2) 0.0037(2)
    C16 0.0198(4) 0.0150(4) 0.0195(4) 0.0041(3) 0.0036(3) -0.0004(3)
    C17 0.0497(8) 0.0209(5) 0.0256(5) 0.0033(5) -0.0037(5) -0.0070(4)
_geom_special_details
;
 All esds (except the esd in the dihedral angle between two l.s. planes)
 are estimated using the full covariance matrix.  The cell esds are taken
 into account individually in the estimation of esds in distances, angles
 and torsion angles; correlations between esds in cell parameters are only
 used when they are defined by crystal symmetry.  An approximate (isotropic)
 treatment of cell esds is used for estimating esds involving l.s. planes.
;
loop_
    _geom_bond_atom_site_label_1
    _geom_bond_atom_site_label_2
    _geom_bond_site_symmetry_2
    _geom_bond_distance
    _geom_bond_publ_flag
    O1 C11 . 1.2267(11) ?
    O2 C16 . 1.2039(13) ?
    O3 C16 . 1.3460(12) ?
    O3 C17 . 1.4420(14) ?
    C1 C15C . 1.3773(13) ?
    C1 C2 . 1.4266(15) ?
    C1 H1 . 0.9500 ?
    C2 C3 . 1.3644(17) ?
    C2 H2 . 0.9500 ?
    C3 N4 . 1.3866(12) ?
    C3 H3 . 0.9500 ?
    N4 C15C . 1.3896(13) ?
    N4 C4A . 1.4192(13) ?
    C4A C5 . 1.3976(14) ?
    C4A C8A . 1.4059(13) ?
    C5 C6 . 1.3897(17) ?
    C5 H5 . 0.9500 ?
    C6 C7 . 1.3834(18) ?
    C6 H6 . 0.9500 ?
    C7 C8 . 1.3941(15) ?
    C7 H7 . 0.9500 ?
    C8 C8A . 1.3976(14) ?
    C8 H8 . 0.9500 ?
    C8A C9 . 1.5123(13) ?
    C9 N10 . 1.4528(12) ?
    C9 H9A . 0.9900 ?
    C9 H9B . 0.9900 ?
    N10 C11 . 1.3629(11) ?
    N10 C15B . 1.4729(11) ?
    C11 C11A . 1.5247(13) ?
    C11A C12 . 1.5541(13) ?
    C11A C15A . 1.5607(13) ?
    C11A H11A . 1.0000 ?
    C12 C16 . 1.5129(14) ?
    C12 C13 . 1.5672(13) ?
    C12 H12 . 1.0000 ?
    C13 O16 . 1.4413(12) ?
    C13 C14 . 1.5247(14) ?
    C13 H13 . 1.0000 ?
    C14 C15 . 1.3349(15) ?
    C14 H14 . 0.9500 ?
    C15 C15A . 1.5102(13) ?
    C15 H15 . 0.9500 ?
    C15A O16 . 1.4466(11) ?
    C15A C15B . 1.5122(13) ?
    C15B C15C . 1.4948(12) ?
    C15B H15B . 1.0000 ?
    C17 H17A . 0.9800 ?
    C17 H17B . 0.9800 ?
    C17 H17C . 0.9800 ?
loop_
    _geom_angle_atom_site_label_1
    _geom_angle_atom_site_label_2
    _geom_angle_atom_site_label_3
    _geom_angle_site_symmetry_1
    _geom_angle_site_symmetry_3
    _geom_angle
    _geom_angle_publ_flag
    C16 O3 C17 . . 116.50(9) ?
    C15C C1 C2 . . 107.24(10) ?
    C15C C1 H1 . . 126.4 ?
    C2 C1 H1 . . 126.4 ?
    C3 C2 C1 . . 107.97(9) ?
    C3 C2 H2 . . 126.0 ?
    C1 C2 H2 . . 126.0 ?
    C2 C3 N4 . . 108.18(9) ?
    C2 C3 H3 . . 125.9 ?
    N4 C3 H3 . . 125.9 ?
    C3 N4 C15C . . 108.69(9) ?
    C3 N4 C4A . . 125.31(9) ?
    C15C N4 C4A . . 126.00(8) ?
    C5 C4A C8A . . 120.69(10) ?
    C5 C4A N4 . . 119.12(9) ?
    C8A C4A N4 . . 120.15(8) ?
    C6 C5 C4A . . 119.85(10) ?
    C6 C5 H5 . . 120.1 ?
    C4A C5 H5 . . 120.1 ?
    C7 C6 C5 . . 120.14(10) ?
    C7 C6 H6 . . 119.9 ?
    C5 C6 H6 . . 119.9 ?
    C6 C7 C8 . . 119.99(11) ?
    C6 C7 H7 . . 120.0 ?
    C8 C7 H7 . . 120.0 ?
    C7 C8 C8A . . 121.07(10) ?
    C7 C8 H8 . . 119.5 ?
    C8A C8 H8 . . 119.5 ?
    C8 C8A C4A . . 118.12(9) ?
    C8 C8A C9 . . 119.70(9) ?
    C4A C8A C9 . . 121.96(9) ?
    N10 C9 C8A . . 112.98(8) ?
    N10 C9 H9A . . 109.0 ?
    C8A C9 H9A . . 109.0 ?
    N10 C9 H9B . . 109.0 ?
    C8A C9 H9B . . 109.0 ?
    H9A C9 H9B . . 107.8 ?
    C11 N10 C9 . . 124.11(8) ?
    C11 N10 C15B . . 114.91(8) ?
    C9 N10 C15B . . 120.97(7) ?
    O1 C11 N10 . . 125.05(9) ?
    O1 C11 C11A . . 127.86(8) ?
    N10 C11 C11A . . 107.03(7) ?
    C11 C11A C12 . . 120.57(8) ?
    C11 C11A C15A . . 101.30(7) ?
    C12 C11A C15A . . 101.58(7) ?
    C11 C11A H11A . . 110.8 ?
    C12 C11A H11A . . 110.8 ?
    C15A C11A H11A . . 110.8 ?
    C16 C12 C11A . . 114.78(8) ?
    C16 C12 C13 . . 112.31(8) ?
    C11A C12 C13 . . 99.79(7) ?
    C16 C12 H12 . . 109.9 ?
    C11A C12 H12 . . 109.9 ?
    C13 C12 H12 . . 109.9 ?
    O16 C13 C14 . . 101.74(8) ?
    O16 C13 C12 . . 101.47(7) ?
    C14 C13 C12 . . 107.01(8) ?
    O16 C13 H13 . . 115.0 ?
    C14 C13 H13 . . 115.0 ?
    C12 C13 H13 . . 115.0 ?
    C15 C14 C13 . . 105.92(8) ?
    C15 C14 H14 . . 127.0 ?
    C13 C14 H14 . . 127.0 ?
    C14 C15 C15A . . 104.65(8) ?
    C14 C15 H15 . . 127.7 ?
    C15A C15 H15 . . 127.7 ?
    O16 C15A C15 . . 102.61(7) ?
    O16 C15A C15B . . 113.13(7) ?
    C15 C15A C15B . . 124.39(8) ?
    O16 C15A C11A . . 99.42(7) ?
    C15 C15A C11A . . 109.54(7) ?
    C15B C15A C11A . . 105.06(7) ?
    N10 C15B C15C . . 112.54(7) ?
    N10 C15B C15A . . 101.67(7) ?
    C15C C15B C15A . . 116.31(8) ?
    N10 C15B H15B . . 108.7 ?
    C15C C15B H15B . . 108.7 ?
    C15A C15B H15B . . 108.7 ?
    C1 C15C N4 . . 107.93(8) ?
    C1 C15C C15B . . 132.45(9) ?
    N4 C15C C15B . . 119.39(8) ?
    C13 O16 C15A . . 95.36(7) ?
    O2 C16 O3 . . 124.65(10) ?
    O2 C16 C12 . . 125.82(9) ?
    O3 C16 C12 . . 109.51(8) ?
    O3 C17 H17A . . 109.5 ?
    O3 C17 H17B . . 109.5 ?
    H17A C17 H17B . . 109.5 ?
    O3 C17 H17C . . 109.5 ?
    H17A C17 H17C . . 109.5 ?
    H17B C17 H17C . . 109.5 ?
loop_
    _geom_torsion_atom_site_label_1
    _geom_torsion_atom_site_label_2
    _geom_torsion_atom_site_label_3
    _geom_torsion_atom_site_label_4
    _geom_torsion_site_symmetry_1
    _geom_torsion_site_symmetry_2
    _geom_torsion_site_symmetry_3
    _geom_torsion_site_symmetry_4
    _geom_torsion
    _geom_torsion_publ_flag
    C15C C1 C2 C3 . . . . -0.39(12) ?
    C1 C2 C3 N4 . . . . 0.35(12) ?
    C2 C3 N4 C15C . . . . -0.19(12) ?
    C2 C3 N4 C4A . . . . -179.84(9) ?
    C3 N4 C4A C5 . . . . 37.78(14) ?
    C15C N4 C4A C5 . . . . -141.80(10) ?
    C3 N4 C4A C8A . . . . -139.92(10) ?
    C15C N4 C4A C8A . . . . 40.50(14) ?
    C8A C4A C5 C6 . . . . -0.39(15) ?
    N4 C4A C5 C6 . . . . -178.07(9) ?
    C4A C5 C6 C7 . . . . -2.93(17) ?
    C5 C6 C7 C8 . . . . 3.57(18) ?
    C6 C7 C8 C8A . . . . -0.88(17) ?
    C7 C8 C8A C4A . . . . -2.36(16) ?
    C7 C8 C8A C9 . . . . 172.37(10) ?
    C5 C4A C8A C8 . . . . 2.98(14) ?
    N4 C4A C8A C8 . . . . -179.36(9) ?
    C5 C4A C8A C9 . . . . -171.61(9) ?
    N4 C4A C8A C9 . . . . 6.05(14) ?
    C8 C8A C9 N10 . . . . 118.64(10) ?
    C4A C8A C9 N10 . . . . -66.84(11) ?
    C8A C9 N10 C11 . . . . -143.31(9) ?
    C8A C9 N10 C15B . . . . 38.06(11) ?
    C9 N10 C11 O1 . . . . -3.19(15) ?
    C15B N10 C11 O1 . . . . 175.52(9) ?
    C9 N10 C11 C11A . . . . 174.16(8) ?
    C15B N10 C11 C11A . . . . -7.13(10) ?
    O1 C11 C11A C12 . . . . -48.29(13) ?
    N10 C11 C11A C12 . . . . 134.46(8) ?
    O1 C11 C11A C15A . . . . -159.13(9) ?
    N10 C11 C11A C15A . . . . 23.61(9) ?
    C11 C11A C12 C16 . . . . 12.35(12) ?
    C15A C11A C12 C16 . . . . 123.04(8) ?
    C11 C11A C12 C13 . . . . -107.91(9) ?
    C15A C11A C12 C13 . . . . 2.78(8) ?
    C16 C12 C13 O16 . . . . -87.41(9) ?
    C11A C12 C13 O16 . . . . 34.64(8) ?
    C16 C12 C13 C14 . . . . 166.38(8) ?
    C11A C12 C13 C14 . . . . -71.58(9) ?
    O16 C13 C14 C15 . . . . -31.71(9) ?
    C12 C13 C14 C15 . . . . 74.32(9) ?
    C13 C14 C15 C15A . . . . -0.95(10) ?
    C14 C15 C15A O16 . . . . 33.34(9) ?
    C14 C15 C15A C15B . . . . 163.20(8) ?
    C14 C15 C15A C11A . . . . -71.57(9) ?
    C11 C11A C15A O16 . . . . 85.68(7) ?
    C12 C11A C15A O16 . . . . -39.10(8) ?
    C11 C11A C15A C15 . . . . -167.24(7) ?
    C12 C11A C15A C15 . . . . 67.98(9) ?
    C11 C11A C15A C15B . . . . -31.51(8) ?
    C12 C11A C15A C15B . . . . -156.29(7) ?
    C11 N10 C15B C15C . . . . -138.43(8) ?
    C9 N10 C15B C15C . . . . 40.32(11) ?
    C11 N10 C15B C15A . . . . -13.28(10) ?
    C9 N10 C15B C15A . . . . 165.47(8) ?
    O16 C15A C15B N10 . . . . -80.04(8) ?
    C15 C15A C15B N10 . . . . 154.51(8) ?
    C11A C15A C15B N10 . . . . 27.37(8) ?
    O16 C15A C15B C15C . . . . 42.57(10) ?
    C15 C15A C15B C15C . . . . -82.88(11) ?
    C11A C15A C15B C15C . . . . 149.98(8) ?
    C2 C1 C15C N4 . . . . 0.27(11) ?
    C2 C1 C15C C15B . . . . 174.54(10) ?
    C3 N4 C15C C1 . . . . -0.05(11) ?
    C4A N4 C15C C1 . . . . 179.59(9) ?
    C3 N4 C15C C15B . . . . -175.20(8) ?
    C4A N4 C15C C15B . . . . 4.44(14) ?
    N10 C15B C15C C1 . . . . 118.64(11) ?
    C15A C15B C15C C1 . . . . 1.93(15) ?
    N10 C15B C15C N4 . . . . -67.62(11) ?
    C15A C15B C15C N4 . . . . 175.67(8) ?
    C14 C13 O16 C15A . . . . 49.73(8) ?
    C12 C13 O16 C15A . . . . -60.58(8) ?
    C15 C15A O16 C13 . . . . -51.04(8) ?
    C15B C15A O16 C13 . . . . 172.50(7) ?
    C11A C15A O16 C13 . . . . 61.58(7) ?
    C17 O3 C16 O2 . . . . 4.70(15) ?
    C17 O3 C16 C12 . . . . -177.05(9) ?
    C11A C12 C16 O2 . . . . -87.26(12) ?
    C13 C12 C16 O2 . . . . 25.82(14) ?
    C11A C12 C16 O3 . . . . 94.52(9) ?
    C13 C12 C16 O3 . . . . -152.41(8) ?
loop_
    _geom_hbond_atom_site_label_D
    _geom_hbond_atom_site_label_H
    _geom_hbond_atom_site_label_A
    _geom_hbond_site_symmetry_A
    _geom_hbond_distance_DH
    _geom_hbond_distance_HA
    _geom_hbond_distance_DA
    _geom_hbond_angle_DHA
    _geom_hbond_publ_flag
    C11A H11A O1 3_666 1.00 2.54 3.2663(12) 129 yes
_iucr_refine_instructions_details
;
TITL I in P2(1)/c
CELL 0.71073   8.1565  14.2567  14.6664  90.000  98.210  90.000
ZERR    4.00   0.0003   0.0005   0.0005   0.000   0.001   0.000
LATT  1
SYMM -X, 0.5+Y, 0.5-Z
SFAC C H N O
UNIT 84 72 8 16
TEMP -173.0
SIZE 0.30 0.30 0.30
L.S. 12
BOND $H
ACTA
CONF
WGHT    0.064600    0.565000
FVAR       0.21500
O1    4    0.273086    0.452147    0.531935    11.00000    0.02071    0.02054 =
         0.01417   -0.00466    0.00247    0.00134
O2    4    0.475785    0.272976    0.634719    11.00000    0.03491    0.01882 =
         0.03351   -0.00130    0.01170   -0.00607
O3    4    0.605237    0.322774    0.517304    11.00000    0.03057    0.01872 =
         0.01859   -0.00352    0.00430    0.00309
C1    1    0.310585    0.532246    0.905879    11.00000    0.02289    0.02267 =
         0.01301   -0.00132    0.00321   -0.00564
AFIX  43
H1    2    0.401990    0.491190    0.921595    11.00000   -1.20000
AFIX   0
C2    1    0.191081    0.557914    0.963561    11.00000    0.02757    0.03308 =
         0.01319   -0.00359    0.00741   -0.00918
AFIX  43
H2    2    0.188329    0.536620    1.024701    11.00000   -1.20000
AFIX   0
C3    1    0.081439    0.618426    0.915460    11.00000    0.02343    0.03149 =
         0.01577   -0.00824    0.01019   -0.00792
AFIX  43
H3    2   -0.010706    0.646882    0.937434    11.00000   -1.20000
AFIX   0
N4    3    0.127775    0.631204    0.828955    11.00000    0.01784    0.01955 =
         0.01522   -0.00475    0.00689   -0.00337
C4A   1    0.044754    0.689497    0.758611    11.00000    0.01554    0.01607 =
         0.02188   -0.00390    0.00756   -0.00243
C5    1   -0.020930    0.775007    0.782804    11.00000    0.01956    0.01879 =
         0.03285   -0.00944    0.00965   -0.00224
AFIX  43
H5    2   -0.006831    0.794384    0.845411    11.00000   -1.20000
AFIX   0
C6    1   -0.106910    0.831620    0.715068    11.00000    0.02168    0.01580 =
         0.04625   -0.00554    0.01049    0.00119
AFIX  43
H6    2   -0.156046    0.888352    0.731732    11.00000   -1.20000
AFIX   0
C7    1   -0.121101    0.805540    0.623427    11.00000    0.02567    0.01897 =
         0.03972    0.00424    0.00730    0.00494
AFIX  43
H7    2   -0.174475    0.846018    0.576946    11.00000   -1.20000
AFIX   0
C8    1   -0.057061    0.719846    0.599297    11.00000    0.02323    0.02040 =
         0.02536    0.00328    0.00656    0.00519
AFIX  43
H8    2   -0.068697    0.702061    0.536279    11.00000   -1.20000
AFIX   0
C8A   1    0.023981    0.659675    0.666312    11.00000    0.01593    0.01499 =
         0.01999   -0.00040    0.00647    0.00071
C9    1    0.072936    0.562331    0.639346    11.00000    0.01468    0.01518 =
         0.01515   -0.00144    0.00232    0.00137
AFIX  23
H9A   2    0.017367    0.515537    0.674325    11.00000   -1.20000
H9B   2    0.033441    0.552538    0.573018    11.00000   -1.20000
AFIX   0
N10   3    0.250654    0.546606    0.656537    11.00000    0.01460    0.01582 =
         0.01167   -0.00209    0.00226    0.00135
C11   1    0.335799    0.494824    0.600812    11.00000    0.01701    0.01371 =
         0.01212    0.00092    0.00432    0.00131
C11A  1    0.519277    0.504754    0.638075    11.00000    0.01517    0.01332 =
         0.01266    0.00047    0.00428    0.00048
AFIX  13
H11A  2    0.570494    0.556634    0.605938    11.00000   -1.20000
AFIX   0
C12   1    0.634187    0.417311    0.648784    11.00000    0.01642    0.01458 =
         0.01514    0.00085    0.00407    0.00118
AFIX  13
H12   2    0.741449    0.432224    0.626432    11.00000   -1.20000
AFIX   0
C13   1    0.662224    0.407841    0.756345    11.00000    0.01676    0.01826 =
         0.01609    0.00330    0.00364    0.00224
AFIX  13
H13   2    0.699156    0.344416    0.780124    11.00000   -1.20000
AFIX   0
C14   1    0.774321    0.488697    0.793925    11.00000    0.01642    0.02582 =
         0.01441    0.00042    0.00216   -0.00080
AFIX  43
H14   2    0.888350    0.485226    0.818626    11.00000   -1.20000
AFIX   0
C15   1    0.679433    0.565364    0.785012    11.00000    0.01623    0.02152 =
         0.01499   -0.00151    0.00342   -0.00438
AFIX  43
H15   2    0.710506    0.627719    0.802618    11.00000   -1.20000
AFIX   0
C15A  1    0.511701    0.530939    0.740717    11.00000    0.01513    0.01296 =
         0.01229    0.00059    0.00362   -0.00134
C15B  1    0.352162    0.585349    0.739069    11.00000    0.01536    0.01335 =
         0.01153   -0.00147    0.00350   -0.00168
AFIX  13
H15B  2    0.374612    0.652997    0.727732    11.00000   -1.20000
AFIX   0
C15C  1    0.268753    0.578078    0.823161    11.00000    0.01683    0.01583 =
         0.01322   -0.00289    0.00463   -0.00403
O16   4    0.504070    0.437750    0.778910    11.00000    0.01725    0.01523 =
         0.01571    0.00369    0.00540    0.00020
C16   1    0.559606    0.329645    0.601698    11.00000    0.01984    0.01501 =
         0.01955   -0.00037    0.00359    0.00409
C17   1    0.537518    0.245023    0.461274    11.00000    0.04969    0.02086 =
         0.02557   -0.00703   -0.00370    0.00328
AFIX 137
H17A  2    0.612363    0.228945    0.416985    11.00000   -1.50000
H17B  2    0.428999    0.262517    0.428005    11.00000   -1.50000
H17C  2    0.525170    0.190767    0.500755    11.00000   -1.50000
HKLF 4
REM I in P2(1)/c
REM R1 =  0.0426 for   5097 Fo > 4sig(Fo)  and  0.0526 for all   6162 data
REM    245 parameters refined using      0 restraints
END
WGHT      0.0647      0.4803
REM Highest difference peak  0.465,  deepest hole -0.265,  1-sigma level  0.059
Q1    1   0.5935  0.3750  0.6236  11.00000  0.05    0.46
Q2    1  -0.0165  0.6957  0.6402  11.00000  0.05    0.46
Q3    1   0.2823  0.5440  0.8583  11.00000  0.05    0.43
Q4    1   0.5967  0.5462  0.7663  11.00000  0.05    0.41
Q5    1   0.5742  0.4604  0.6385  11.00000  0.05    0.39
Q6    1   0.4299  0.5589  0.7420  11.00000  0.05    0.37
Q7    1  -0.0861  0.8009  0.7515  11.00000  0.05    0.37
Q8    1   0.0355  0.6695  0.7144  11.00000  0.05    0.37
Q9    1   0.0845  0.6575  0.7933  11.00000  0.05    0.37
Q10   1   0.7272  0.4444  0.7777  11.00000  0.05    0.37
Q11   1   0.2491  0.5416  0.9334  11.00000  0.05    0.36
Q12   1  -0.1237  0.8024  0.6717  11.00000  0.05    0.36
Q13   1   0.3090  0.5801  0.7791  11.00000  0.05    0.35
Q14   1   0.2989  0.5613  0.6992  11.00000  0.05    0.35
Q15   1   0.1417  0.5988  0.9475  11.00000  0.05    0.35
Q16   1   0.1222  0.5788  0.9377  11.00000  0.05    0.33
Q17   1   0.7159  0.5230  0.8029  11.00000  0.05    0.33
Q18   1   0.1001  0.6228  0.8725  11.00000  0.05    0.33
Q19   1   0.0509  0.6144  0.6493  11.00000  0.05    0.32
Q20   1   0.4348  0.4958  0.6111  11.00000  0.05    0.31
;
