# Supplementary material for: Crystal strucutre of rac-methyl (11aR*,12S*,13R*,15aS*,15bS*)-11-oxo-11,11a,12,13-tetra­hydro-9H,15bH-13,15a-ep­oxy­isoindolo[1,2-c]pyrrolo[1,2-a][1,4]benzodiazepine-12-carboxyl­ate
Source: Acta Crystallogr Sect E Struct Rep Online. 2014 Nov 5;70(Pt 12):o1225–6. doi: 10.1107/S1600536814023344 (PMC4257400; doi:10.1107/S1600536814023344)
Supplement: Supplementary file 2 [file e-70-o1225-Isup2.hkl]

# 
# h,k,l, Fc-squared, Fo-squared, sigma(Fo-squared) and status flag 
# 
data_I
_shelx_title ' Z420 in P2(1)/c' 
_shelx_refln_list_code          4 
_shelx_F_calc_maximum      155.64 
_exptl_crystal_F_000       760.00 
_reflns_d_resolution_high  0.6595 
 
loop_ 
 _symmetry_equiv_pos_as_xyz 
 'x, y, z' 
 '-x, y+1/2, -z+1/2' 
 '-x, -y, -z' 
 'x, -y-1/2, z-1/2' 
 
_cell_length_a     8.1565 
_cell_length_b    14.2567 
_cell_length_c    14.6664 
_cell_angle_alpha  90.000 
_cell_angle_beta   98.210 
_cell_angle_gamma  90.000 
 
_shelx_F_squared_multiplier     1.000 
 
loop_ 
 _refln_index_h 
 _refln_index_k 
 _refln_index_l 
 _refln_F_squared_calc 
 _refln_F_squared_meas 
 _refln_F_squared_sigma 
 _refln_observed_status 
   1   0   0     2857.60     2981.16     37.39 o 
   2   0   0     5876.42     5892.57     51.75 o 
   3   0   0      512.59      598.04      7.66 o 
   4   0   0     1757.02     1950.37     28.55 o 
   5   0   0     3550.17     3779.36     52.06 o 
   6   0   0      274.35      230.42      7.63 o 
   7   0   0      740.20      612.52     18.06 o 
   8   0   0      343.98      247.30      9.47 o 
   9   0   0        0.84       -3.91      4.65 o 
  10   0   0       23.33       21.11      4.65 o 
  11   0   0       40.06       37.08      5.73 o 
  12   0   0       26.96       36.30      6.13 o 
   1   1   0     3699.77     3513.51     28.16 o 
   2   1   0     4009.96     3950.05     31.44 o 
   3   1   0      630.76      627.57      5.72 o 
   4   1   0       62.52       50.52      1.25 o 
   5   1   0        0.01        0.91      1.10 o 
   6   1   0      378.37      353.65      8.96 o 
   7   1   0        4.37        4.31      1.73 o 
   8   1   0       10.70       11.49      3.13 o 
   9   1   0        8.05        1.02      1.94 o 
  10   1   0        3.21        1.81      2.29 o 
  11   1   0       59.29       55.20      4.72 o 
  12   1   0       10.82       11.99      3.34 o 
   0   2   0     8026.69     7329.02     66.34 o 
   1   2   0     7310.58     6879.41     65.76 o 
   2   2   0    21798.85    19864.73    178.74 o 
   3   2   0      155.82      160.59      2.44 o 
   4   2   0     1184.69     1361.59     12.54 o 
   5   2   0     1355.82     1486.23     14.75 o 
   6   2   0      288.48      247.97      5.69 o 
   7   2   0      696.92      587.50      9.96 o 
   8   2   0       53.42       47.88      3.51 o 
   9   2   0       14.85       18.16      2.76 o 
  10   2   0       11.80        9.47      3.72 o 
  11   2   0        2.39       -0.19      2.55 o 
  12   2   0      276.51      282.88      9.13 o 
   1   3   0    11113.88    10436.01     99.40 o 
   2   3   0     1319.63     1286.86     10.42 o 
   3   3   0     1076.81     1190.82     10.12 o 
   4   3   0      853.69      977.32      8.93 o 
   5   3   0        0.00        1.60      0.75 o 
   6   3   0      338.13      305.06      4.89 o 
   7   3   0        6.69        4.04      1.69 o 
   8   3   0      178.76      157.99      5.39 o 
   9   3   0      157.49      151.52      6.81 o 
  10   3   0       28.99       29.77      3.50 o 
  11   3   0       34.73       36.26      4.10 o 
  12   3   0       42.16       49.90      7.25 o 
   0   4   0     3551.24     3830.31     39.75 o 
   1   4   0     4150.31     4155.35     30.30 o 
   2   4   0      969.89     1054.47      8.93 o 
   3   4   0      799.42      890.94      8.16 o 
   4   4   0     5495.76     6111.65     45.23 o 
   5   4   0      113.38      127.71      2.64 o 
   6   4   0      216.76      214.76      3.54 o 
   7   4   0      131.92      107.56      4.14 o 
   8   4   0        2.76        4.67      1.96 o 
   9   4   0       22.59       26.42      3.17 o 
  10   4   0        9.03        8.19      2.57 o 
  11   4   0      108.30      104.20      6.13 o 
  12   4   0        4.79        5.14      2.94 o 
   1   5   0      353.40      377.80      4.34 o 
   2   5   0      410.51      438.26      5.09 o 
   3   5   0     1532.37     1742.48     14.41 o 
   4   5   0       29.02       14.15      1.13 o 
   5   5   0      168.07      150.04      3.03 o 
   6   5   0       43.63       28.66      1.66 o 
   7   5   0      209.85      193.93      5.56 o 
   8   5   0      338.45      300.04      7.41 o 
   9   5   0       49.96       47.18      4.56 o 
  10   5   0       77.42       70.19      7.03 o 
  11   5   0       75.96       89.82      8.74 o 
   0   6   0      130.72      132.89      4.87 o 
   1   6   0     1028.20     1140.98     10.42 o 
   2   6   0      345.62      388.40      4.43 o 
   3   6   0      138.78      152.60      4.03 o 
   4   6   0      240.95      225.05      3.65 o 
   5   6   0      321.74      334.25      4.84 o 
   6   6   0      213.45      244.95      4.25 o 
   7   6   0      235.56      229.52      6.15 o 
   8   6   0        0.41        1.17      1.80 o 
   9   6   0      150.03      148.15      5.65 o 
  10   6   0       70.86       67.54      5.40 o 
  11   6   0      179.14      167.38      6.86 o 
   1   7   0       13.83       20.00      0.93 o 
   2   7   0       93.03      105.62      2.13 o 
   3   7   0        8.91       13.77      1.29 o 
   4   7   0      277.06      303.24      4.44 o 
   5   7   0      936.31      981.19     10.07 o 
   6   7   0      830.24      798.38      9.01 o 
   7   7   0      143.57      137.75      4.88 o 
   8   7   0      368.92      385.57      8.62 o 
   9   7   0       18.84       17.05      2.84 o 
  10   7   0       67.59       70.12      4.85 o 
  11   7   0        0.01        2.56      2.69 o 
   0   8   0     3564.86     3849.91     41.17 o 
   1   8   0        3.38        6.90      1.00 o 
   2   8   0      226.05      228.92      3.37 o 
   3   8   0      410.57      456.68      6.20 o 
   4   8   0       10.34       13.55      1.44 o 
   5   8   0        4.30        5.55      1.27 o 
   6   8   0      192.37      202.79      4.19 o 
   7   8   0        2.86        6.46      2.00 o 
   8   8   0        0.15       -0.32      1.76 o 
   9   8   0      245.64      265.91      7.58 o 
  10   8   0        0.17       -1.23      2.23 o 
  11   8   0       16.52       10.55      3.08 o 
   1   9   0       58.59       82.51      1.81 o 
   2   9   0     1715.13     1853.45     15.68 o 
   3   9   0       24.88       17.57      1.50 o 
   4   9   0       49.12       48.47      2.10 o 
   5   9   0        0.92        0.12      1.08 o 
   6   9   0      327.70      316.53      5.59 o 
   7   9   0       51.90       50.13      3.48 o 
   8   9   0        0.14       -1.34      1.79 o 
   9   9   0      101.56       91.60      5.22 o 
  10   9   0      326.04      320.58      8.90 o 
  11   9   0       18.79       16.28      3.36 o 
   0  10   0      414.97      432.55      7.16 o 
   1  10   0       16.93       27.61      1.61 o 
   2  10   0        3.28        8.97      1.13 o 
   3  10   0      282.34      277.99      4.32 o 
   4  10   0     1090.01     1079.56     11.01 o 
   5  10   0       67.60       70.30      2.68 o 
   6  10   0       62.25       72.29      2.87 o 
   7  10   0      224.61      236.25      6.43 o 
   8  10   0        0.71       -1.72      1.82 o 
   9  10   0      104.21      109.75      5.49 o 
  10  10   0      107.91      101.02      6.03 o 
   1  11   0       59.54       81.11      2.52 o 
   2  11   0      108.05      111.84      2.84 o 
   3  11   0      298.09      302.54      4.62 o 
   4  11   0      136.82      128.74      3.19 o 
   5  11   0      174.80      170.15      3.91 o 
   6  11   0        9.67        6.24      1.48 o 
   7  11   0       53.58       59.23      3.83 o 
   8  11   0        5.69        5.37      2.22 o 
   9  11   0      146.83      141.37      7.25 o 
  10  11   0      144.79      147.07      8.10 o 
   0  12   0      428.04      399.14     10.93 o 
   1  12   0     1149.74     1132.23     15.03 o 
   2  12   0      100.64       97.04      3.61 o 
   3  12   0      261.56      268.36      5.24 o 
   4  12   0      247.32      237.03      5.16 o 
   5  12   0      148.65      132.14      4.08 o 
   6  12   0      153.52      172.30      4.82 o 
   7  12   0      113.27      119.34      5.86 o 
   8  12   0        5.78        5.22      2.74 o 
   9  12   0      166.00      166.07     10.44 o 
  10  12   0       27.75       26.92      6.50 o 
   1  13   0      226.28      199.40     10.15 o 
   2  13   0     1303.15     1227.70     16.41 o 
   3  13   0       19.24       16.79      2.38 o 
   4  13   0       14.54       18.02      2.45 o 
   5  13   0       19.24       15.75      2.46 o 
   6  13   0       66.41       77.24      3.79 o 
   7  13   0      116.80      117.94      6.89 o 
   8  13   0       20.22       16.94      3.53 o 
   9  13   0       12.02       15.84      4.93 o 
   0  14   0       70.37       55.86      5.11 o 
   1  14   0       33.47       25.16      3.53 o 
   2  14   0        1.00       -0.10      1.58 o 
   3  14   0       27.64       26.18      2.80 o 
   4  14   0       12.02        8.72      2.15 o 
   5  14   0       16.43       27.36      3.59 o 
   6  14   0      208.17      218.85      6.71 o 
   7  14   0      126.17      124.32      9.25 o 
   8  14   0        1.43        2.88      3.84 o 
   9  14   0        0.70        0.40      3.59 o 
   1  15   0       31.07       21.91      2.67 o 
   2  15   0      126.29      122.89      4.96 o 
   3  15   0      400.63      412.03      8.97 o 
   4  15   0       67.64       65.61      4.24 o 
   5  15   0      422.55      450.77     12.33 o 
   6  15   0        1.51       -0.86      2.03 o 
   7  15   0      105.62      102.27     16.22 o 
   8  15   0        0.00        0.98      6.27 o 
   0  16   0      122.36      119.75      7.02 o 
   1  16   0        0.00        1.23      1.75 o 
   2  16   0        0.22       -1.67      1.67 o 
   3  16   0      301.49      291.98      7.81 o 
   4  16   0       13.31       13.63      2.90 o 
   5  16   0      101.98      110.14      5.54 o 
   6  16   0       39.39       43.73      4.05 o 
   7  16   0       13.16       19.70      4.99 o 
   8  16   0        6.71        8.37      4.52 o 
   1  17   0       60.40       52.89      4.02 o 
   2  17   0       81.34       70.16      4.63 o 
   3  17   0       68.03       68.76      4.65 o 
   4  17   0       17.65       16.77      2.93 o 
   5  17   0      109.11      114.73      6.99 o 
   6  17   0        3.96        4.37      2.48 o 
   7  17   0        3.14       10.78      4.58 o 
   0  18   0      196.33      202.75      9.67 o 
   1  18   0       24.69       28.88      3.50 o 
   2  18   0      151.60      155.66      6.18 o 
   3  18   0       27.87       29.06      3.45 o 
   4  18   0      196.40      208.98      7.27 o 
   5  18   0        0.00        0.17      2.25 o 
   6  18   0       28.07       26.96      3.69 o 
   1  19   0       36.34       26.80      3.45 o 
   2  19   0      110.74      111.51      8.06 o 
   3  19   0        0.01        0.32      2.19 o 
   4  19   0      148.69      158.09      6.70 o 
   5  19   0       19.78       18.54      3.46 o 
   0  20   0       79.01       89.03      7.95 o 
   1  20   0        1.66       -0.72      2.72 o 
   2  20   0      115.37      121.51      6.40 o 
   3  20   0        0.73        4.12      2.62 o 
   4  20   0       32.18       33.62      3.98 o 
   1  21   0      127.19      129.28      6.60 o 
   2  21   0      225.27      246.70      8.45 o 
 -12   1   1      253.39      263.44      8.72 o 
 -11   1   1        4.66        4.86      2.69 o 
 -10   1   1      122.66      124.51      5.65 o 
  -9   1   1       31.41       33.56      5.06 o 
  -8   1   1      663.55      599.82     10.67 o 
  -7   1   1      300.13      251.04      6.15 o 
  -6   1   1      139.93      133.32      2.45 o 
  -5   1   1       72.80       83.11      2.02 o 
  -4   1   1     2905.73     3101.72     26.33 o 
  -3   1   1     2113.81     2190.03     18.43 o 
  -2   1   1     6808.34     6878.34     54.14 o 
  -1   1   1       44.75       33.22      0.92 o 
   0   1   1     1553.00     1514.76     27.10 o 
   1   1   1     8553.29     7712.84     61.80 o 
   2   1   1     1350.39     1411.69     11.95 o 
   3   1   1      757.65      810.39     13.35 o 
   4   1   1      309.88      311.13      5.42 o 
   5   1   1       31.14       27.18      2.07 o 
   6   1   1       89.82       81.53      3.42 o 
   7   1   1      208.49      210.18      5.74 o 
   8   1   1       44.22       56.07      3.81 o 
   9   1   1       56.27       44.08      3.68 o 
  10   1   1      105.23       93.73      5.48 o 
  11   1   1      134.27      137.81      6.59 o 
  12   1   1       79.46       88.46      6.12 o 
 -12   2   1        1.15        5.70      2.90 o 
 -11   2   1        7.31        7.06      2.80 o 
 -10   2   1      192.47      182.18      6.62 o 
  -9   2   1      147.85      138.26      5.38 o 
  -8   2   1       62.53       75.80      5.31 o 
  -7   2   1      108.14       92.83      3.86 o 
  -6   2   1      536.51      580.97      7.87 o 
  -5   2   1       26.39       12.81      1.23 o 
  -4   2   1      462.40      512.78      5.46 o 
  -3   2   1       30.67       34.15      1.14 o 
  -2   2   1      506.34      540.49      5.41 o 
  -1   2   1     5866.59     5819.01     54.45 o 
   0   2   1     1807.45     1836.13     12.43 o 
   1   2   1     3037.81     2994.52     21.79 o 
   2   2   1     2883.36     3014.58     24.76 o 
   3   2   1     4313.27     4598.82     35.81 o 
   4   2   1        9.35        3.90      0.79 o 
   5   2   1       54.06       44.17      3.72 o 
   6   2   1       14.09       15.72      1.96 o 
   7   2   1        7.65        6.09      1.79 o 
   8   2   1       25.42       28.06      2.90 o 
   9   2   1        7.47        5.93      2.31 o 
  10   2   1        2.33        0.49      2.20 o 
  11   2   1        9.54       14.56      3.28 o 
  12   2   1        0.26        0.75      3.75 o 
 -12   3   1       56.01       58.50      5.11 o 
 -11   3   1      295.45      279.71      8.59 o 
 -10   3   1      136.77      123.16      5.65 o 
  -9   3   1      218.36      202.76      8.65 o 
  -8   3   1      306.58      286.60      7.12 o 
  -7   3   1       40.80       29.84      2.91 o 
  -6   3   1       15.15       21.82      3.35 o 
  -5   3   1     2044.62     2178.19     17.97 o 
  -4   3   1       40.44       28.84      1.74 o 
  -3   3   1     2920.10     3199.78     24.31 o 
  -2   3   1     8733.97     8460.57     70.90 o 
  -1   3   1      153.42      148.07      4.18 o 
   0   3   1        0.00        1.58      0.39 o 
   1   3   1     2813.34     2859.33     21.08 o 
   2   3   1     2112.90     2150.10     16.52 o 
   3   3   1      932.16     1033.63      9.02 o 
   4   3   1        0.08        2.72      0.84 o 
   5   3   1      799.63      770.59      8.48 o 
   6   3   1        4.41        4.27      1.50 o 
   7   3   1        0.23       -1.30      1.39 o 
   8   3   1       35.95       23.74      2.80 o 
   9   3   1      294.65      293.25      7.89 o 
  10   3   1        7.70        4.76      2.39 o 
  11   3   1      483.74      468.44     11.25 o 
  12   3   1        0.23        0.82      2.72 o 
 -12   4   1      162.06      175.11      7.30 o 
 -11   4   1      288.52      278.31      8.56 o 
 -10   4   1       36.58       29.78      3.51 o 
  -9   4   1       24.92       27.34      3.21 o 
  -8   4   1      134.58      110.86      4.58 o 
  -7   4   1       58.67       60.55      3.55 o 
  -6   4   1      751.79      797.75      8.46 o 
  -5   4   1      524.99      555.57      6.37 o 
  -4   4   1      623.25      642.04      6.72 o 
  -3   4   1      175.86      191.93      2.90 o 
  -2   4   1     2113.58     2310.75     17.78 o 
  -1   4   1     2404.15     2461.02     20.78 o 
   0   4   1     3885.35     3941.18     31.68 o 
   1   4   1     3322.36     3453.13     25.45 o 
   2   4   1      142.53      183.79      2.58 o 
   3   4   1       16.89       17.76      1.02 o 
   4   4   1      121.08      133.09      2.52 o 
   5   4   1      211.22      260.06      3.81 o 
   6   4   1        4.28        3.02      0.86 o 
   7   4   1      293.57      299.38      6.93 o 
   8   4   1      150.46      151.33      8.21 o 
   9   4   1      271.64      251.37     12.43 o 
  10   4   1        0.15       -0.06      2.17 o 
  11   4   1        0.25        1.32      2.59 o 
 -11   5   1        9.48        6.57      2.82 o 
 -10   5   1      150.92      151.40      6.11 o 
  -9   5   1        5.04        3.88      2.08 o 
  -8   5   1        0.44        2.12      1.79 o 
  -7   5   1      135.96      141.31      4.75 o 
  -6   5   1       27.10       34.30      2.10 o 
  -5   5   1      332.65      363.57      4.98 o 
  -4   5   1     1371.84     1412.70     12.47 o 
  -3   5   1      236.47      241.44      3.44 o 
  -2   5   1      168.98      211.05      2.88 o 
  -1   5   1      170.86      177.69      2.25 o 
   0   5   1     3634.21     3805.32     30.98 o 
   1   5   1      453.36      478.55      4.70 o 
   2   5   1     2255.56     2406.59     19.09 o 
   3   5   1      139.97      180.68      2.89 o 
   4   5   1      290.73      287.86      4.06 o 
   5   5   1      164.55      159.80      3.05 o 
   6   5   1       27.82       34.52      1.73 o 
   7   5   1      293.84      241.78      6.96 o 
   8   5   1       71.99       76.74      4.39 o 
   9   5   1       53.79       48.41      3.96 o 
  10   5   1      204.13      187.89      8.81 o 
  11   5   1        6.94        0.53      2.49 o 
 -11   6   1        7.20        8.47      2.91 o 
 -10   6   1      116.28      119.89      5.63 o 
  -9   6   1       98.35       96.47      5.18 o 
  -8   6   1      148.39      138.33      5.09 o 
  -7   6   1      119.15      126.91      4.61 o 
  -6   6   1       78.84       73.51      2.51 o 
  -5   6   1      142.62      174.16      3.39 o 
  -4   6   1       76.28      112.14      2.55 o 
  -3   6   1       11.18       19.07      1.31 o 
  -2   6   1     2109.88     2237.11     17.70 o 
  -1   6   1      209.35      184.35      2.42 o 
   0   6   1       85.65       69.87      2.96 o 
   1   6   1      401.20      480.51      4.92 o 
   2   6   1       27.07       28.52      1.24 o 
   3   6   1     2768.77     2990.87     23.48 o 
   4   6   1       51.33       58.39      1.95 o 
   5   6   1      137.62      131.79      4.67 o 
   6   6   1       25.19       31.99      2.72 o 
   7   6   1      804.43      744.22     11.92 o 
   8   6   1      426.79      408.06      8.89 o 
   9   6   1       68.25       75.94      4.73 o 
  10   6   1        3.04        2.45      2.33 o 
  11   6   1       53.32       59.48      4.88 o 
 -11   7   1        9.31        9.87      3.13 o 
 -10   7   1      230.69      227.92      7.36 o 
  -9   7   1        5.09       -1.91      1.91 o 
  -8   7   1        7.69       10.70      3.06 o 
  -7   7   1       66.98       58.06      4.25 o 
  -6   7   1      369.11      370.54      5.59 o 
  -5   7   1      856.44      855.59      9.14 o 
  -4   7   1      256.13      232.31      3.88 o 
  -3   7   1       63.87       65.93      1.89 o 
  -2   7   1      202.92      202.97      3.00 o 
  -1   7   1      737.98      812.10      9.50 o 
   0   7   1      358.73      345.08      4.55 o 
   1   7   1      335.19      317.60      3.78 o 
   2   7   1        2.86        5.63      0.82 o 
   3   7   1      612.75      575.63      6.39 o 
   4   7   1      269.85      254.29      4.06 o 
   5   7   1     1519.43     1508.48     13.96 o 
   6   7   1      357.36      336.40      5.40 o 
   7   7   1        0.30        3.99      1.82 o 
   8   7   1        0.86       -1.26      1.84 o 
   9   7   1      181.53      169.89     10.30 o 
  10   7   1       32.34       31.48      3.69 o 
  11   7   1        0.15        0.87      2.56 o 
 -11   8   1        6.95        1.98      2.59 o 
 -10   8   1       15.36       14.49      2.94 o 
  -9   8   1       28.30       25.50      3.18 o 
  -8   8   1       78.00       83.46      4.59 o 
  -7   8   1        2.51        2.69      1.68 o 
  -6   8   1      367.34      339.78      5.48 o 
  -5   8   1      454.84      452.36      6.18 o 
  -4   8   1      868.95      878.81      9.13 o 
  -3   8   1      643.17      639.74      6.99 o 
  -2   8   1      517.76      499.12      5.52 o 
  -1   8   1       55.24       54.87      1.84 o 
   0   8   1      954.76     1097.68     11.05 o 
   1   8   1      325.37      365.77      4.28 o 
   2   8   1      933.09      962.66     11.08 o 
   3   8   1      828.42      796.69      8.19 o 
   4   8   1      133.53      145.15      3.55 o 
   5   8   1      412.84      394.11      5.69 o 
   6   8   1      908.09      861.15      9.83 o 
   7   8   1        0.91        1.88      1.77 o 
   8   8   1      173.19      179.08      5.94 o 
   9   8   1        3.83        1.48      2.21 o 
  10   8   1       10.35        8.60      2.82 o 
  11   8   1       52.75       49.53      4.59 o 
 -11   9   1       16.99       24.95      3.71 o 
 -10   9   1       72.00       78.63      5.53 o 
  -9   9   1        0.01       -0.76      2.02 o 
  -8   9   1       25.94       27.92      3.09 o 
  -7   9   1        0.41        2.09      1.56 o 
  -6   9   1      335.14      315.26      5.37 o 
  -5   9   1      542.12      526.75      6.91 o 
  -4   9   1       22.60       22.80      1.62 o 
  -3   9   1       10.14        2.66      0.87 o 
  -2   9   1      178.44      194.37      3.06 o 
  -1   9   1      298.35      307.78      4.76 o 
   0   9   1      159.76      134.15      4.16 o 
   1   9   1      117.01       94.14      2.47 o 
   2   9   1      967.06      959.16      9.27 o 
   3   9   1      428.03      429.24      5.52 o 
   4   9   1      236.61      244.98      4.35 o 
   5   9   1       65.00       65.68      2.56 o 
   6   9   1     1419.03     1379.93     13.82 o 
   7   9   1      597.72      580.12     10.67 o 
   8   9   1       30.50       30.04      3.13 o 
   9   9   1       12.82       19.58      2.95 o 
  10   9   1        3.61        1.56      3.22 o 
  11   9   1       27.00       25.81      3.75 o 
 -10  10   1       64.76       74.48      5.13 o 
  -9  10   1        0.35        3.98      2.35 o 
  -8  10   1        8.14        8.66      2.33 o 
  -7  10   1        0.24       -0.76      1.55 o 
  -6  10   1        4.11        4.52      1.38 o 
  -5  10   1      143.54      137.09      4.26 o 
  -4  10   1       87.83       81.88      2.55 o 
  -3  10   1       84.51       67.17      3.64 o 
  -2  10   1        0.04        0.08      0.71 o 
  -1  10   1      242.63      223.93      4.05 o 
   0  10   1       39.47       47.87      1.95 o 
   1  10   1     1783.49     1819.87     21.71 o 
   2  10   1      417.40      418.43      5.60 o 
   3  10   1     3854.14     3731.82     29.57 o 
   4  10   1      561.40      526.03      6.80 o 
   5  10   1      673.46      680.76      8.45 o 
   6  10   1        0.18       -1.11      1.12 o 
   7  10   1       53.90       52.08      3.58 o 
   8  10   1      197.04      204.14      8.36 o 
   9  10   1        1.74        3.23      3.00 o 
  10  10   1       38.34       36.84      4.04 o 
 -10  11   1       10.54       13.09      3.63 o 
  -9  11   1        0.48        0.83      4.19 o 
  -8  11   1        0.36        0.71      2.37 o 
  -7  11   1       17.07       21.97      2.30 o 
  -6  11   1      265.42      264.18      5.11 o 
  -5  11   1       11.58        6.98      1.37 o 
  -4  11   1       87.69       76.10      2.93 o 
  -3  11   1       31.88       45.53      2.49 o 
  -2  11   1      143.24      132.65      3.46 o 
  -1  11   1     1042.19      983.95     11.08 o 
   0  11   1       28.14       30.46      2.03 o 
   1  11   1       46.53       50.45      2.17 o 
   2  11   1        3.05        5.47      0.96 o 
   3  11   1        8.22        7.04      1.47 o 
   4  11   1     1138.15     1089.55     11.66 o 
   5  11   1      277.28      260.16      6.47 o 
   6  11   1       85.66       84.94      3.12 o 
   7  11   1       28.04       28.53      2.93 o 
   8  11   1       69.81       70.47      4.54 o 
   9  11   1      123.36      124.31      5.79 o 
  10  11   1       33.93       37.09      4.85 o 
 -10  12   1       64.83       63.07      5.80 o 
  -9  12   1      269.63      289.49     15.97 o 
  -8  12   1        4.68        1.70      2.65 o 
  -7  12   1       16.05       21.47      2.78 o 
  -6  12   1      322.56      319.73      6.55 o 
  -5  12   1       59.07       57.68      3.12 o 
  -4  12   1     1508.06     1481.64     16.25 o 
  -3  12   1      482.04      439.23      7.07 o 
  -2  12   1     1172.39     1121.16     12.68 o 
  -1  12   1      705.88      649.72     10.42 o 
   0  12   1        0.09        1.35      1.29 o 
   1  12   1      160.15      146.26      4.62 o 
   2  12   1      917.50      880.83     12.76 o 
   3  12   1       53.96       58.69      2.91 o 
   4  12   1       86.72       99.69      3.44 o 
   5  12   1        1.21        4.08      2.36 o 
   6  12   1      145.42      145.48      4.75 o 
   7  12   1       58.07       70.68      5.11 o 
   8  12   1      177.03      171.84      7.35 o 
   9  12   1       75.06       83.87      6.28 o 
  10  12   1        5.98       11.80      3.80 o 
  -9  13   1       61.50       55.83      5.66 o 
  -8  13   1        1.64       -2.28      2.50 o 
  -7  13   1       33.46       34.99      4.03 o 
  -6  13   1      115.96      115.13      4.22 o 
  -5  13   1       53.25       44.90      2.97 o 
  -4  13   1       96.88      102.16      3.68 o 
  -3  13   1        9.33        4.36      2.49 o 
  -2  13   1      164.99      133.33      4.72 o 
  -1  13   1       33.56       30.80      2.75 o 
   0  13   1      313.29      299.54      6.91 o 
   1  13   1      171.89      149.23      4.89 o 
   2  13   1      520.52      505.79      9.32 o 
   3  13   1        1.88       -1.72      1.72 o 
   4  13   1       43.17       39.01      3.65 o 
   5  13   1       48.91       54.39      5.27 o 
   6  13   1      112.46      115.63      7.52 o 
   7  13   1      144.60      141.35      9.41 o 
   8  13   1       32.59       31.26      5.70 o 
   9  13   1        6.72        3.65      6.27 o 
  -9  14   1       29.47       41.42      6.31 o 
  -8  14   1        0.37        0.01      3.22 o 
  -7  14   1       26.00       37.87      5.63 o 
  -6  14   1       14.37       17.18      2.72 o 
  -5  14   1        2.93        0.67      2.09 o 
  -4  14   1       94.71       98.70      4.60 o 
  -3  14   1       31.70       31.34      3.00 o 
  -2  14   1       25.18       20.93      2.53 o 
  -1  14   1      156.96      141.82      5.04 o 
   0  14   1      407.69      392.90      8.46 o 
   1  14   1       39.08       31.22      2.95 o 
   2  14   1       23.80       19.33      2.47 o 
   3  14   1       24.17       23.56      2.61 o 
   4  14   1       22.22       28.19      4.65 o 
   5  14   1       13.94       13.64      2.50 o 
   6  14   1      145.98      155.46      6.81 o 
   7  14   1        0.84       -1.64      3.26 o 
   8  14   1      136.75      130.19     22.28 o 
   9  14   1      116.27      124.80     12.55 o 
  -8  15   1        8.10       11.55      4.49 o 
  -7  15   1      104.70      115.06     17.85 o 
  -6  15   1        9.85        6.88      2.33 o 
  -5  15   1      131.74      126.56      5.32 o 
  -4  15   1        2.01        3.30      1.96 o 
  -3  15   1      210.36      197.68      7.62 o 
  -2  15   1        0.02       -1.26      1.66 o 
  -1  15   1        0.02        0.53      2.56 o 
   0  15   1      118.16      108.66      6.14 o 
   1  15   1        8.34        8.20      2.08 o 
   2  15   1       57.58       57.64      3.91 o 
   3  15   1        2.10        2.28      1.86 o 
   4  15   1        1.86        0.65      1.88 o 
   5  15   1       18.67       18.35      2.88 o 
   6  15   1       13.11       14.67      2.77 o 
   7  15   1       19.94       15.68      4.74 o 
   8  15   1       40.06       37.64      9.73 o 
  -8  16   1        1.93       -3.95      5.95 o 
  -7  16   1        8.29        7.52      4.20 o 
  -6  16   1       17.13       16.68      4.31 o 
  -5  16   1       40.25       45.07      3.92 o 
  -4  16   1       17.97       16.17      4.10 o 
  -3  16   1        0.00       -0.10      1.89 o 
  -2  16   1       40.61       34.63      3.29 o 
  -1  16   1        8.94        7.39      2.04 o 
   0  16   1       98.21       83.45      4.72 o 
   1  16   1       26.88       20.18      2.81 o 
   2  16   1      239.57      220.63      6.75 o 
   3  16   1       37.33       32.95      3.37 o 
   4  16   1       14.46       15.30      2.69 o 
   5  16   1      102.66      126.75      6.40 o 
   6  16   1        3.29        3.20      2.37 o 
   7  16   1       50.04       60.73      7.25 o 
   8  16   1        0.02       -0.98      3.95 o 
  -7  17   1        3.68        5.84      4.28 o 
  -6  17   1        6.66        5.63      2.60 o 
  -5  17   1       16.32       14.81      3.47 o 
  -4  17   1       58.15       67.10      4.69 o 
  -3  17   1      149.25      146.48      5.87 o 
  -2  17   1       72.21       64.92      4.48 o 
  -1  17   1       65.93       66.71      5.15 o 
   0  17   1      146.94      141.57      5.64 o 
   1  17   1      113.41      127.04      5.34 o 
   2  17   1       40.31       33.86      3.45 o 
   3  17   1        6.97        8.58      2.43 o 
   4  17   1       15.82       17.04      3.02 o 
   5  17   1        7.46       14.76      2.93 o 
   6  17   1       28.37       37.19      3.91 o 
   7  17   1       32.48       42.70      7.68 o 
  -6  18   1        4.34        0.76      2.45 o 
  -5  18   1       18.43       16.47      3.02 o 
  -4  18   1      184.07      185.50      8.43 o 
  -3  18   1       18.90       16.28      2.95 o 
  -2  18   1        0.37        3.78      2.27 o 
  -1  18   1       29.88       22.44      3.04 o 
   0  18   1       16.28       18.34      2.91 o 
   1  18   1       44.35       41.87      3.88 o 
   2  18   1       92.12       86.81      5.27 o 
   3  18   1       64.57       68.00      5.59 o 
   4  18   1       92.05       89.17      5.51 o 
   5  18   1       20.33       20.73      3.33 o 
   6  18   1        0.40       -1.20      2.41 o 
  -5  19   1       92.28       99.89      6.00 o 
  -4  19   1       30.06       24.59      3.48 o 
  -3  19   1        7.12        3.66      2.53 o 
  -2  19   1       23.65       21.05      3.33 o 
  -1  19   1        0.83        1.07      2.13 o 
   0  19   1      137.72      127.83      6.11 o 
   1  19   1       25.06       25.86      3.47 o 
   2  19   1        0.91        0.89      2.17 o 
   3  19   1       20.78       18.41      3.23 o 
   4  19   1       62.72       62.18      4.90 o 
   5  19   1       85.63      105.07      9.18 o 
  -4  20   1       50.95       53.36      4.69 o 
  -3  20   1       62.42       72.22      5.29 o 
  -2  20   1        0.47       -1.31      2.53 o 
  -1  20   1       37.25       36.22      4.07 o 
   0  20   1       42.64       41.62      4.14 o 
   1  20   1       11.17        8.11      2.85 o 
   2  20   1        1.86        4.34      2.68 o 
   3  20   1       60.62       54.60      4.72 o 
   4  20   1       10.12       13.23      3.17 o 
  -2  21   1      113.94      120.74      9.46 o 
  -1  21   1        0.16       -2.41      2.41 o 
   0  21   1        8.55        5.43      3.81 o 
   1  21   1       25.55       24.27      3.64 o 
   2  21   1       38.85       43.45      4.47 o 
 -12   0   2       31.93       33.45      5.94 o 
 -11   0   2       44.24       47.84      6.19 o 
 -10   0   2      115.18      108.70      8.07 o 
  -9   0   2       10.84       12.40      3.59 o 
  -8   0   2      800.34      720.85     16.89 o 
  -7   0   2     1489.59     1548.95     58.30 o 
  -6   0   2      463.85      433.35     11.33 o 
  -5   0   2     3486.20     3808.47     52.43 o 
  -4   0   2      243.49      253.42      4.87 o 
  -3   0   2     5524.57     5951.54    101.42 o 
  -2   0   2     4886.37     5474.57     62.32 o 
  -1   0   2     3002.84     2980.45     30.51 o 
   0   0   2    14369.44    12738.44    113.99 o 
   1   0   2       50.88       53.41      1.40 o 
   2   0   2        3.30       15.84      1.01 o 
   3   0   2     1567.00     1518.51     22.39 o 
   4   0   2     1214.38     1337.97     29.20 o 
   5   0   2      104.32       94.95      4.58 o 
   6   0   2     2718.71     2646.42     39.96 o 
   7   0   2      113.82       75.00      5.30 o 
   8   0   2      421.60      417.72     14.17 o 
   9   0   2      246.94      213.10      9.54 o 
  10   0   2        1.24        2.42      3.32 o 
  11   0   2      428.22      444.75     22.61 o 
  12   0   2       15.36       17.63      5.12 o 
 -12   1   2        4.61        4.56      2.85 o 
 -11   1   2      183.63      180.02      6.93 o 
 -10   1   2        0.02        1.34      2.06 o 
  -9   1   2       79.35       67.68      4.24 o 
  -8   1   2       13.32       13.52      2.32 o 
  -7   1   2        2.48        2.21      1.63 o 
  -6   1   2        6.36       13.82      1.27 o 
  -5   1   2        0.00       -0.72      0.95 o 
  -4   1   2      709.17      838.17      7.93 o 
  -3   1   2      382.76      383.31      4.21 o 
  -2   1   2      235.16      224.53      2.65 o 
  -1   1   2     4818.63     4884.09     35.96 o 
   0   1   2      476.46      567.51      5.36 o 
   1   1   2     3213.56     3263.67     29.14 o 
   2   1   2       93.68       81.95      1.38 o 
   3   1   2     1046.45      996.78     11.28 o 
   4   1   2     1337.77     1321.77     18.86 o 
   5   1   2        9.08        3.53      1.42 o 
   6   1   2      174.41      172.73      4.85 o 
   7   1   2       93.03      105.29      6.42 o 
   8   1   2        8.28        6.11      2.37 o 
   9   1   2      119.10      118.20      5.48 o 
  10   1   2        0.12       -1.00      2.21 o 
  11   1   2        7.19       10.07      2.95 o 
  12   1   2        0.08       -0.92      2.67 o 
 -12   2   2       69.76       68.70      5.34 o 
 -11   2   2       85.72       87.15      5.55 o 
 -10   2   2      107.31       97.94      5.45 o 
  -9   2   2       30.88       31.49      3.20 o 
  -8   2   2      159.35      124.35      7.96 o 
  -7   2   2       20.47       14.32      2.03 o 
  -6   2   2       26.11       36.34      2.66 o 
  -5   2   2      196.71      245.19      7.62 o 
  -4   2   2      616.43      613.98      6.34 o 
  -3   2   2     1438.71     1437.85     11.88 o 
  -2   2   2      326.00      398.47      4.03 o 
  -1   2   2    24222.34    20784.44    217.71 o 
   0   2   2     3310.65     3221.24     23.43 o 
   1   2   2     4738.69     4834.33     34.80 o 
   2   2   2     4431.57     4423.16     32.32 o 
   3   2   2     1032.35     1102.40     10.16 o 
   4   2   2      970.41     1076.86     11.08 o 
   5   2   2      134.52      138.10      3.96 o 
   6   2   2      203.86      163.92      4.87 o 
   7   2   2     1590.31     1480.90     18.79 o 
   8   2   2       70.93       79.80      8.49 o 
   9   2   2       39.69       47.76      3.83 o 
  10   2   2       81.81       78.11      5.12 o 
  11   2   2      559.42      584.77     12.81 o 
 -12   3   2      344.06      358.65     14.33 o 
 -11   3   2       40.80       37.13      3.96 o 
 -10   3   2        0.85        0.41      3.15 o 
  -9   3   2      453.90      409.07      9.12 o 
  -8   3   2       10.48        8.64      2.16 o 
  -7   3   2      399.34      372.03      7.56 o 
  -6   3   2        0.76        1.00      1.05 o 
  -5   3   2      138.33      158.21      3.01 o 
  -4   3   2     2078.14     2370.14     19.02 o 
  -3   3   2      923.04      978.76     12.45 o 
  -2   3   2        1.46        9.90      0.81 o 
  -1   3   2      713.30      709.15      6.06 o 
   0   3   2     1338.12     1416.37     10.90 o 
   1   3   2     4391.18     4457.29     32.46 o 
   2   3   2     8862.50     8673.06     70.40 o 
   3   3   2      609.99      620.36      6.10 o 
   4   3   2      799.30      825.96      7.83 o 
   5   3   2        3.86       11.95      0.90 o 
   6   3   2       85.80       98.35      4.31 o 
   7   3   2        0.53       -0.65      1.51 o 
   8   3   2       24.69       23.82      2.77 o 
   9   3   2      365.65      352.64      8.67 o 
  10   3   2        5.56        4.04      2.36 o 
  11   3   2        0.56        1.90      2.67 o 
 -12   4   2        6.79        4.09      2.87 o 
 -11   4   2        3.13        4.20      2.63 o 
 -10   4   2       32.68       33.22      3.66 o 
  -9   4   2      108.97      108.21      5.57 o 
  -8   4   2      207.48      217.12      7.34 o 
  -7   4   2       36.89       47.56      3.18 o 
  -6   4   2        2.99        5.23      1.46 o 
  -5   4   2      266.23      269.39      4.13 o 
  -4   4   2     1345.90     1459.85     12.74 o 
  -3   4   2      989.17     1069.74      9.54 o 
  -2   4   2      479.71      540.41      5.29 o 
  -1   4   2     1124.59     1206.08      9.75 o 
   0   4   2     1184.49     1172.52     10.56 o 
   1   4   2     3975.72     4068.78     29.90 o 
   2   4   2      867.54      820.83      7.42 o 
   3   4   2       77.97      106.56      3.29 o 
   4   4   2      353.91      399.53      5.59 o 
   5   4   2      214.89      210.03      3.32 o 
   6   4   2      213.06      248.33      5.91 o 
   7   4   2      305.41      276.31      6.73 o 
   8   4   2       31.59       20.12      2.72 o 
   9   4   2        0.10       -0.85      1.91 o 
  10   4   2       90.93       94.18      7.08 o 
  11   4   2      101.85      105.36      6.22 o 
 -12   5   2       95.59       88.76      6.12 o 
 -11   5   2      177.14      163.94      8.21 o 
 -10   5   2      392.22      394.59      9.57 o 
  -9   5   2        3.88        5.59      2.24 o 
  -8   5   2        4.25        2.86      1.76 o 
  -7   5   2     1746.91     1709.86     21.61 o 
  -6   5   2      855.96      883.41      9.41 o 
  -5   5   2       48.03       39.29      1.95 o 
  -4   5   2        2.97        0.64      0.73 o 
  -3   5   2     1316.88     1559.47     13.17 o 
  -2   5   2       79.17       70.46      2.47 o 
  -1   5   2     1185.78     1271.10     10.35 o 
   0   5   2      140.17      125.41      2.28 o 
   1   5   2      197.25      245.19      4.63 o 
   2   5   2     2018.67     2185.77     17.28 o 
   3   5   2      327.93      420.15      6.32 o 
   4   5   2      264.06      269.57      4.97 o 
   5   5   2       59.70       73.14      2.18 o 
   6   5   2      511.58      470.20      6.85 o 
   7   5   2      418.64      371.83      7.92 o 
   8   5   2        3.54        2.11      1.91 o 
   9   5   2        2.74        2.12      2.05 o 
  10   5   2        0.06       -0.08      2.14 o 
  11   5   2       22.05       16.43      3.41 o 
 -11   6   2        4.45        5.17      2.61 o 
 -10   6   2        1.75        2.29      2.31 o 
  -9   6   2       11.17        7.70      2.31 o 
  -8   6   2      173.09      149.93      6.71 o 
  -7   6   2       93.02       72.14      4.42 o 
  -6   6   2     2164.07     2069.23     18.24 o 
  -5   6   2      178.53      170.11      3.41 o 
  -4   6   2        0.06        1.31      0.76 o 
  -3   6   2       78.33       87.76      2.27 o 
  -2   6   2      207.86      273.75      5.79 o 
  -1   6   2     2811.83     2876.14     24.47 o 
   0   6   2      607.46      642.25      7.66 o 
   1   6   2     3513.44     3767.87     28.24 o 
   2   6   2       42.72       42.54      1.46 o 
   3   6   2     4539.33     4593.26     39.27 o 
   4   6   2     1338.42     1456.73     16.29 o 
   5   6   2      172.37      220.10      4.58 o 
   6   6   2       99.40       96.91      2.71 o 
   7   6   2        0.02       -0.42      1.76 o 
   8   6   2       36.25       39.09      3.65 o 
   9   6   2       13.32       10.04      2.56 o 
  10   6   2       39.56       43.14      4.08 o 
  11   6   2       16.73       18.65      3.36 o 
 -11   7   2        0.98        2.11      2.59 o 
 -10   7   2        0.53        0.13      2.12 o 
  -9   7   2       18.21       14.90      2.71 o 
  -8   7   2     1182.48     1140.35     21.67 o 
  -7   7   2       44.91       43.40      2.71 o 
  -6   7   2       22.28       19.27      1.66 o 
  -5   7   2      550.86      566.81      6.97 o 
  -4   7   2      183.85      162.00      3.18 o 
  -3   7   2     1490.71     1502.67     13.19 o 
  -2   7   2     1532.43     1696.82     14.12 o 
  -1   7   2      493.98      509.65      6.20 o 
   0   7   2     1105.21     1182.33     11.54 o 
   1   7   2     1933.07     2097.01     16.78 o 
   2   7   2      118.82      127.72      2.44 o 
   3   7   2        6.68       15.10      1.26 o 
   4   7   2       34.61       38.35      1.85 o 
   5   7   2     1668.17     1589.89     14.62 o 
   6   7   2       45.29       35.46      2.17 o 
   7   7   2      164.66      163.89      5.38 o 
   8   7   2      114.31      108.81      4.89 o 
   9   7   2       38.12       34.85      3.90 o 
  10   7   2        2.89        1.07      2.28 o 
  11   7   2        6.73        1.41      2.61 o 
 -11   8   2        2.67        0.24      2.43 o 
 -10   8   2        8.49        8.23      2.67 o 
  -9   8   2        0.07        2.08      2.14 o 
  -8   8   2       15.11       16.19      4.65 o 
  -7   8   2      139.78      111.06      3.34 o 
  -6   8   2      188.07      155.29      3.66 o 
  -5   8   2     1461.63     1422.98     13.59 o 
  -4   8   2       37.53       35.34      2.90 o 
  -3   8   2       58.40       59.72      2.66 o 
  -2   8   2       27.79       25.05      1.53 o 
  -1   8   2        3.34        4.04      0.81 o 
   0   8   2      166.07      218.85      3.72 o 
   1   8   2      245.86      281.28      3.63 o 
   2   8   2     2389.46     2504.82     23.65 o 
   3   8   2       77.65       94.24      2.43 o 
   4   8   2      474.27      437.95      5.80 o 
   5   8   2      245.52      267.42      4.60 o 
   6   8   2      105.91      114.00      4.00 o 
   7   8   2      257.51      265.50      6.81 o 
   8   8   2        5.68        6.41      2.15 o 
   9   8   2        5.20        1.82      2.25 o 
  10   8   2      131.64      142.64      6.32 o 
  11   8   2       31.53       28.88      3.91 o 
 -11   9   2      100.23      107.03      6.26 o 
 -10   9   2        0.39        2.99      2.44 o 
  -9   9   2      192.00      186.89      6.36 o 
  -8   9   2      203.78      193.66      6.06 o 
  -7   9   2      365.39      383.02      6.24 o 
  -6   9   2       71.08       54.22      2.65 o 
  -5   9   2      325.81      280.12      4.81 o 
  -4   9   2       18.92       22.48      2.54 o 
  -3   9   2        6.70        4.85      0.95 o 
  -2   9   2       50.96       78.60      3.95 o 
  -1   9   2      489.42      559.79      9.30 o 
   0   9   2        0.66        3.62      1.33 o 
   1   9   2      266.82      299.97      3.83 o 
   2   9   2      257.54      279.36      4.03 o 
   3   9   2      268.61      213.63      4.95 o 
   4   9   2      859.78      866.23      9.35 o 
   5   9   2      496.87      436.35      6.22 o 
   6   9   2        0.29       -1.11      1.11 o 
   7   9   2      153.48      147.35      5.18 o 
   8   9   2        9.94        9.55      2.39 o 
   9   9   2       10.67       13.95      2.86 o 
  10   9   2      151.28      153.10      6.45 o 
 -10  10   2      394.58      407.75     11.99 o 
  -9  10   2      149.74      160.23      6.02 o 
  -8  10   2       22.60       20.66      2.76 o 
  -7  10   2       29.24       32.71      2.33 o 
  -6  10   2       17.14       12.13      1.64 o 
  -5  10   2     1000.05      902.51     10.06 o 
  -4  10   2      104.06      103.75      2.84 o 
  -3  10   2      369.13      341.05      4.75 o 
  -2  10   2      109.25      102.49      3.17 o 
  -1  10   2      132.50      149.83      3.39 o 
   0  10   2      217.49      193.99      3.77 o 
   1  10   2      121.11      108.72      2.88 o 
   2  10   2      802.54      840.88      8.62 o 
   3  10   2        4.92        5.50      2.63 o 
   4  10   2       13.53       13.52      1.92 o 
   5  10   2       75.66       75.75      2.80 o 
   6  10   2        1.42        4.61      1.40 o 
   7  10   2       20.20       14.78      3.90 o 
   8  10   2       71.30       75.00      5.30 o 
   9  10   2       78.70       84.53      8.34 o 
  10  10   2        0.04        2.19      2.57 o 
 -10  11   2       24.24       21.92      4.26 o 
  -9  11   2       50.10       53.13      5.12 o 
  -8  11   2        1.04       -0.88      2.19 o 
  -7  11   2       25.61       27.53      2.55 o 
  -6  11   2        1.92        0.69      1.47 o 
  -5  11   2       14.23        8.35      1.67 o 
  -4  11   2       37.60       38.31      2.51 o 
  -3  11   2        1.65        0.92      1.19 o 
  -2  11   2       99.07       84.86      2.85 o 
  -1  11   2       24.67       30.56      1.91 o 
   0  11   2       22.76       26.30      1.76 o 
   1  11   2      406.95      335.75      6.69 o 
   2  11   2      323.09      320.58      5.53 o 
   3  11   2      141.19      117.70      3.13 o 
   4  11   2       28.31       33.44      2.03 o 
   5  11   2      107.58      107.06      3.82 o 
   6  11   2       12.50       11.69      1.70 o 
   7  11   2        7.60       11.12      2.26 o 
   8  11   2       49.37       56.61      4.12 o 
   9  11   2       23.63       28.80      3.50 o 
  10  11   2      125.85      135.44      7.49 o 
 -10  12   2      210.69      232.00     14.91 o 
  -9  12   2      142.38      165.04      7.58 o 
  -8  12   2        0.09       -2.90      2.90 o 
  -7  12   2      276.75      275.35      6.32 o 
  -6  12   2       32.38       24.57      2.82 o 
  -5  12   2       36.64       31.10      2.50 o 
  -4  12   2      347.41      315.26      9.81 o 
  -3  12   2       74.90       75.51      3.17 o 
  -2  12   2     1481.98     1363.41     14.79 o 
  -1  12   2      164.21      161.00      3.81 o 
   0  12   2      240.95      239.86      4.59 o 
   1  12   2       89.46       94.71      3.42 o 
   2  12   2       20.33       29.49      2.57 o 
   3  12   2      716.17      731.44      9.59 o 
   4  12   2      152.25      134.40      4.08 o 
   5  12   2      416.56      390.98      8.14 o 
   6  12   2       13.48       17.63      2.40 o 
   7  12   2       15.23       15.52      4.88 o 
   8  12   2        6.42        7.58      2.81 o 
   9  12   2        5.99        4.05      3.71 o 
  -9  13   2       11.64       21.19      4.09 o 
  -8  13   2        3.53        0.58      2.53 o 
  -7  13   2      404.77      395.35      8.49 o 
  -6  13   2      626.06      630.82      9.96 o 
  -5  13   2      123.70      137.07      4.87 o 
  -4  13   2      140.05      150.33      4.48 o 
  -3  13   2      482.85      437.44     14.75 o 
  -2  13   2       35.09       25.46      2.67 o 
  -1  13   2       37.93       32.18      3.59 o 
   0  13   2        7.95        6.77      1.78 o 
   1  13   2       23.27       22.09      2.44 o 
   2  13   2        1.57        2.99      1.69 o 
   3  13   2       20.25       14.04      2.23 o 
   4  13   2       40.74       41.79      3.22 o 
   5  13   2      111.83      111.32      4.76 o 
   6  13   2       66.77       78.70      4.52 o 
   7  13   2       55.03       55.41     12.01 o 
   8  13   2      109.38      112.66      9.33 o 
   9  13   2       27.39       33.80      6.04 o 
  -9  14   2      103.49      132.85     10.40 o 
  -8  14   2       87.22       83.07     11.68 o 
  -7  14   2        3.84        5.96      2.40 o 
  -6  14   2        0.34       -1.77      1.77 o 
  -5  14   2       27.09       27.91      3.53 o 
  -4  14   2       12.67        9.94      2.18 o 
  -3  14   2        6.96        7.64      2.07 o 
  -2  14   2       10.45       11.17      2.24 o 
  -1  14   2      305.21      332.04      7.66 o 
   0  14   2      447.26      424.65      8.67 o 
   1  14   2      142.72      136.67      5.21 o 
   2  14   2       48.58       54.48      3.70 o 
   3  14   2      201.92      189.54      5.80 o 
   4  14   2       60.59       49.38      4.23 o 
   5  14   2       15.95       12.48      2.44 o 
   6  14   2        6.47        6.29      2.32 o 
   7  14   2      122.04      129.60      9.58 o 
   8  14   2       12.53        4.24      5.30 o 
   9  14   2       76.68       76.38      8.44 o 
  -8  15   2      335.85      385.65     14.68 o 
  -7  15   2        1.89       -1.27      2.54 o 
  -6  15   2       25.85       26.28      3.27 o 
  -5  15   2       48.57       42.05      3.74 o 
  -4  15   2        9.10        9.52      2.28 o 
  -3  15   2       33.81       28.75      3.21 o 
  -2  15   2       25.41       24.87      2.85 o 
  -1  15   2      543.28      519.99     10.14 o 
   0  15   2       20.90       20.96      2.64 o 
   1  15   2        5.03        6.38      2.07 o 
   2  15   2      316.35      302.07      8.44 o 
   3  15   2       74.13       77.48      4.53 o 
   4  15   2       17.67       20.51      3.53 o 
   5  15   2      164.18      180.09      6.26 o 
   6  15   2       35.13       46.63      4.01 o 
   7  15   2        2.38        1.68      3.73 o 
   8  15   2        2.86        6.77      5.08 o 
  -8  16   2        0.76        0.27      4.76 o 
  -7  16   2        0.61       -0.55      3.44 o 
  -6  16   2       97.33       99.44      7.89 o 
  -5  16   2       30.70       30.39      4.74 o 
  -4  16   2       63.53       61.99      4.35 o 
  -3  16   2        1.06       -0.26      1.91 o 
  -2  16   2       52.54       59.60      4.12 o 
  -1  16   2        2.04        2.85      1.96 o 
   0  16   2       88.29       79.42      4.60 o 
   1  16   2      127.38      126.06      7.52 o 
   2  16   2      125.86      124.46      5.20 o 
   3  16   2       55.76       51.12      5.90 o 
   4  16   2      242.99      219.73      6.94 o 
   5  16   2       79.15       76.13      4.88 o 
   6  16   2        0.05       -1.10      2.13 o 
   7  16   2        9.19        9.73      4.42 o 
  -7  17   2        2.26        1.16      3.73 o 
  -6  17   2       26.57       30.89      3.74 o 
  -5  17   2        6.43        6.98      2.55 o 
  -4  17   2       17.24       12.38      2.77 o 
  -3  17   2       63.29       69.18      4.61 o 
  -2  17   2      315.53      283.93     11.15 o 
  -1  17   2       84.34       76.19      5.78 o 
   0  17   2       17.80       15.64      2.87 o 
   1  17   2      195.29      202.74      6.67 o 
   2  17   2        0.01       -2.07      2.07 o 
   3  17   2      401.68      400.34     10.90 o 
   4  17   2        2.68        2.86      2.37 o 
   5  17   2        6.47        8.13      2.57 o 
   6  17   2       11.51       11.07      2.81 o 
   7  17   2        6.45        7.33      4.43 o 
  -6  18   2        0.05       -0.67      2.40 o 
  -5  18   2        7.93       10.85      2.87 o 
  -4  18   2       26.92       30.28      3.68 o 
  -3  18   2        3.86        5.50      2.46 o 
  -2  18   2       97.09       95.82      5.52 o 
  -1  18   2       75.98       77.38      5.78 o 
   0  18   2       63.44       62.75      4.57 o 
   1  18   2      328.71      336.53      8.93 o 
   2  18   2       23.45       28.16      3.36 o 
   3  18   2      106.28      110.27      5.97 o 
   4  18   2      282.45      294.97      8.51 o 
   5  18   2       40.20       40.55      4.23 o 
   6  18   2        0.22        0.06      2.95 o 
  -5  19   2       19.51       17.79      3.36 o 
  -4  19   2       58.25       61.47      7.71 o 
  -3  19   2        7.60        9.95      2.84 o 
  -2  19   2       30.63       25.01      3.47 o 
  -1  19   2       17.90       19.04      3.10 o 
   0  19   2       27.92       23.62      3.29 o 
   1  19   2      346.82      349.22     10.46 o 
   2  19   2       11.17        9.73      2.77 o 
   3  19   2       85.43       79.20      5.35 o 
   4  19   2      100.83      104.66      8.29 o 
   5  19   2       34.03       37.85      4.18 o 
  -4  20   2      149.98      165.79      7.56 o 
  -3  20   2       18.03       16.31      3.50 o 
  -2  20   2       20.70       19.91      3.41 o 
  -1  20   2      170.61      172.83      6.96 o 
   0  20   2       66.40       69.16      5.12 o 
   1  20   2      141.56      145.28      6.56 o 
   2  20   2       16.30       11.23      2.96 o 
   3  20   2        4.29        8.52      2.91 o 
   4  20   2        5.64        0.37      2.55 o 
  -2  21   2      107.99      111.81      6.45 o 
  -1  21   2       42.05       44.17      4.61 o 
   0  21   2      366.88      384.56     10.43 o 
   1  21   2        0.12        0.37      2.51 o 
   2  21   2       49.14       50.81      4.70 o 
 -12   1   3      184.59      190.09      7.45 o 
 -11   1   3      111.52      108.58      6.04 o 
 -10   1   3      126.83      133.87      5.68 o 
  -9   1   3      120.48      110.94      4.95 o 
  -8   1   3       50.74       37.40      3.10 o 
  -7   1   3     1148.00     1082.31     10.86 o 
  -6   1   3      424.62      468.33      5.93 o 
  -5   1   3      719.81      798.89      8.92 o 
  -4   1   3      522.25      560.07      6.00 o 
  -3   1   3     1346.16     1449.54     11.98 o 
  -2   1   3     3000.89     3172.12     23.53 o 
  -1   1   3     6121.69     6234.82     55.46 o 
   0   1   3        0.18        2.19      0.59 o 
   1   1   3     5976.94     5952.79     65.80 o 
   2   1   3     1265.29     1362.62     11.04 o 
   3   1   3      820.65      925.63      8.14 o 
   4   1   3     1199.92     1283.58     14.72 o 
   5   1   3      422.88      468.64      7.81 o 
   6   1   3        1.92        1.60      1.56 o 
   7   1   3       59.35       52.27      3.50 o 
   8   1   3      266.33      245.42      6.78 o 
   9   1   3      121.80      115.10      5.53 o 
  10   1   3        9.98       11.52      2.77 o 
  11   1   3       22.03       15.19      3.34 o 
 -12   2   3      261.15      256.22      8.58 o 
 -11   2   3        9.22       10.96      2.90 o 
 -10   2   3       97.22       84.40      5.10 o 
  -9   2   3        0.41       -0.75      1.73 o 
  -8   2   3      108.30       75.25      4.85 o 
  -7   2   3       62.15       61.70      2.38 o 
  -6   2   3       97.17      118.66      2.81 o 
  -5   2   3       77.28      109.07      2.54 o 
  -4   2   3      637.08      658.42      6.80 o 
  -3   2   3      524.04      551.96      5.62 o 
  -2   2   3      463.72      472.25      4.63 o 
  -1   2   3     6430.48     6372.46     46.80 o 
   0   2   3        6.88       10.38      0.89 o 
   1   2   3      510.99      512.00      4.79 o 
   2   2   3       62.06       75.18      1.56 o 
   3   2   3       16.44       33.48      2.04 o 
   4   2   3      136.14      158.70      2.60 o 
   5   2   3      408.78      440.47     12.80 o 
   6   2   3       75.93       76.14      3.50 o 
   7   2   3      302.34      310.98      8.15 o 
   8   2   3        4.08        2.93      1.79 o 
   9   2   3        0.04        1.98      2.13 o 
  10   2   3      102.23       89.48      5.50 o 
  11   2   3        5.57        5.85      2.86 o 
 -12   3   3        2.32        6.41      3.11 o 
 -11   3   3        2.22        1.99      2.45 o 
 -10   3   3       47.43       37.71      3.66 o 
  -9   3   3        1.98        0.17      2.31 o 
  -8   3   3       84.24       67.05      4.37 o 
  -7   3   3      285.25      277.49      5.77 o 
  -6   3   3      333.25      314.76      4.97 o 
  -5   3   3      602.56      760.93      8.04 o 
  -4   3   3     4370.97     4556.71     34.46 o 
  -3   3   3     1534.07     1764.89     14.38 o 
  -2   3   3      305.27      297.22      3.64 o 
  -1   3   3     4863.93     4906.07     35.85 o 
   0   3   3     1230.87     1201.78      9.58 o 
   1   3   3     4237.99     4330.13     31.68 o 
   2   3   3      736.50      672.07      6.34 o 
   3   3   3       74.24       95.45      1.97 o 
   4   3   3      691.34      693.24      6.94 o 
   5   3   3       48.44       71.01      3.77 o 
   6   3   3        2.86        4.97      1.66 o 
   7   3   3       39.71       38.21      3.12 o 
   8   3   3       87.52       96.90      4.68 o 
   9   3   3        4.69        1.68      2.05 o 
  10   3   3      102.51       91.85      6.18 o 
  11   3   3       10.11        4.48      2.83 o 
 -12   4   3       29.43       29.07      3.94 o 
 -11   4   3      194.10      186.70      9.59 o 
 -10   4   3      114.46      113.21      5.54 o 
  -9   4   3        9.99       12.67      2.54 o 
  -8   4   3       58.87       48.46      4.09 o 
  -7   4   3       56.52       51.24      2.42 o 
  -6   4   3      366.40      372.22      5.37 o 
  -5   4   3       40.97       40.07      2.73 o 
  -4   4   3       87.90      106.82      3.15 o 
  -3   4   3     1572.06     1593.65     13.31 o 
  -2   4   3        2.79        0.49      0.50 o 
  -1   4   3     1336.45     1442.55     11.56 o 
   0   4   3     1672.88     1708.95     16.06 o 
   1   4   3     4874.00     4864.42     35.61 o 
   2   4   3     3442.51     3567.13     26.88 o 
   3   4   3      922.30      945.31      8.78 o 
   4   4   3        1.23        8.04      1.03 o 
   5   4   3        1.61        4.95      0.85 o 
   6   4   3      284.76      283.52      6.43 o 
   7   4   3        2.04       -1.54      1.54 o 
   8   4   3       75.35       79.93      5.31 o 
   9   4   3        3.10        0.61      1.99 o 
  10   4   3      117.55      104.44      5.88 o 
  11   4   3        0.03        0.84      2.57 o 
 -12   5   3       13.86       16.11      3.47 o 
 -11   5   3       10.58       12.77      3.06 o 
 -10   5   3       23.81       19.31      2.99 o 
  -9   5   3       75.60       78.67      4.63 o 
  -8   5   3       86.96       69.98      4.11 o 
  -7   5   3      290.91      286.97      4.94 o 
  -6   5   3      848.16      874.10      9.51 o 
  -5   5   3       23.01       29.91      3.63 o 
  -4   5   3     3476.70     3776.15     29.29 o 
  -3   5   3      480.33      519.07      5.70 o 
  -2   5   3     2969.23     3414.13     25.84 o 
  -1   5   3      563.19      610.43      5.78 o 
   0   5   3      309.68      374.69      3.92 o 
   1   5   3       49.42       62.41      1.49 o 
   2   5   3       11.04       13.65      1.00 o 
   3   5   3     2129.71     2244.33     18.19 o 
   4   5   3      547.52      558.55      6.33 o 
   5   5   3     1880.60     1848.03     21.05 o 
   6   5   3       78.92       67.90      3.56 o 
   7   5   3        2.19        0.00      1.64 o 
   8   5   3       50.30       48.96      3.73 o 
   9   5   3       19.36       21.69      3.02 o 
  10   5   3        0.00       -1.96      1.96 o 
  11   5   3        0.01        1.41      2.61 o 
 -11   6   3       73.60       73.07      5.25 o 
 -10   6   3        9.52       10.42      2.69 o 
  -9   6   3        0.32       -0.87      1.81 o 
  -8   6   3        8.73        6.48      1.99 o 
  -7   6   3      327.29      341.69      5.51 o 
  -6   6   3      106.46      118.61      3.21 o 
  -5   6   3       87.17       65.15      2.31 o 
  -4   6   3      259.15      294.74      4.38 o 
  -3   6   3      247.80      253.17      3.70 o 
  -2   6   3      678.10      715.69      6.95 o 
  -1   6   3     3082.16     3279.14     28.20 o 
   0   6   3      167.38      178.37      3.47 o 
   1   6   3      736.65      774.22      7.28 o 
   2   6   3      918.61      997.02      9.20 o 
   3   6   3      389.33      400.67      5.41 o 
   4   6   3        0.81        0.94      0.89 o 
   5   6   3      237.58      237.36      4.05 o 
   6   6   3      211.95      218.95     10.18 o 
   7   6   3      154.97      150.25      5.87 o 
   8   6   3       16.38       11.12      2.43 o 
   9   6   3        0.01       -1.32      2.00 o 
  10   6   3        6.40        6.31      2.58 o 
  11   6   3       18.16       17.53      3.42 o 
 -11   7   3        4.33        3.50      2.63 o 
 -10   7   3        0.88        0.62      2.19 o 
  -9   7   3      136.86      130.84      5.36 o 
  -8   7   3       10.86        8.42      2.19 o 
  -7   7   3       94.08       86.73      2.96 o 
  -6   7   3      244.66      214.97      4.35 o 
  -5   7   3      234.27      243.48      4.63 o 
  -4   7   3        8.46        9.14      1.14 o 
  -3   7   3       60.28       62.44      2.37 o 
  -2   7   3       15.20       18.36      1.06 o 
  -1   7   3      574.13      592.87      7.02 o 
   0   7   3      357.47      359.79      4.97 o 
   1   7   3      245.68      263.83      3.56 o 
   2   7   3       17.08       22.57      1.97 o 
   3   7   3      265.84      252.29      3.92 o 
   4   7   3     1272.76     1290.82     12.14 o 
   5   7   3       88.43       90.66      3.41 o 
   6   7   3     1147.15     1074.93     13.18 o 
   7   7   3      156.45      164.19      5.38 o 
   8   7   3        6.86        5.48      2.06 o 
   9   7   3        0.61       -0.41      2.07 o 
  10   7   3       47.24       45.12      4.56 o 
  11   7   3       39.17       48.37      4.68 o 
 -11   8   3        3.40        1.67      2.47 o 
 -10   8   3        7.97        6.66      2.57 o 
  -9   8   3      144.59      141.63      5.63 o 
  -8   8   3      231.48      230.50      6.52 o 
  -7   8   3       16.10       13.34      1.74 o 
  -6   8   3       27.16       20.57      1.81 o 
  -5   8   3      756.46      747.65      8.61 o 
  -4   8   3        0.02        1.34      1.28 o 
  -3   8   3      308.49      313.86      4.40 o 
  -2   8   3       52.24       67.23      1.62 o 
  -1   8   3       22.98       33.71      1.93 o 
   0   8   3       49.35       72.51      3.50 o 
   1   8   3      236.03      217.85      3.11 o 
   2   8   3      953.04      967.63      9.31 o 
   3   8   3      121.60      129.42      2.84 o 
   4   8   3      226.79      205.78      3.86 o 
   5   8   3      961.11     1026.40     10.76 o 
   6   8   3       39.46       49.79      2.43 o 
   7   8   3       20.13       17.36      2.51 o 
   8   8   3       28.25       30.18      3.22 o 
   9   8   3        0.00        3.56      2.19 o 
  10   8   3        0.64        1.28      2.47 o 
  11   8   3        4.18        3.91      2.87 o 
 -11   9   3       27.15       24.08      3.57 o 
 -10   9   3        4.60        2.35      2.40 o 
  -9   9   3       35.69       33.76      3.55 o 
  -8   9   3      384.82      389.33      8.57 o 
  -7   9   3       83.55       70.08      2.97 o 
  -6   9   3      288.12      284.82      5.13 o 
  -5   9   3      170.93      204.98      4.11 o 
  -4   9   3      234.29      231.07      4.04 o 
  -3   9   3      248.53      297.87      4.32 o 
  -2   9   3     1058.64     1070.77     11.64 o 
  -1   9   3     1766.49     1810.85     17.35 o 
   0   9   3      547.72      603.87      7.52 o 
   1   9   3     1443.54     1565.13     15.40 o 
   2   9   3      127.68      137.52      2.78 o 
   3   9   3      270.82      319.81      4.75 o 
   4   9   3       16.85       18.87      1.62 o 
   5   9   3      743.88      737.35      8.70 o 
   6   9   3       58.02       50.68      2.54 o 
   7   9   3       72.01       56.95      3.78 o 
   8   9   3       39.35       31.96      3.34 o 
   9   9   3       82.47       85.48      5.18 o 
  10   9   3      216.92      221.75      7.70 o 
 -10  10   3      298.15      309.76     10.33 o 
  -9  10   3        4.55        6.68      2.38 o 
  -8  10   3        0.00        1.27      2.53 o 
  -7  10   3       54.38       63.59      3.03 o 
  -6  10   3       86.75       80.07      3.11 o 
  -5  10   3      374.51      364.71      6.42 o 
  -4  10   3      236.48      221.88      4.07 o 
  -3  10   3      189.68      167.46      3.13 o 
  -2  10   3      706.98      724.10      9.03 o 
  -1  10   3       50.46       47.10      2.23 o 
   0  10   3      363.39      364.35      5.64 o 
   1  10   3     1006.89      963.01     10.83 o 
   2  10   3      111.75      118.48      2.64 o 
   3  10   3     2950.80     2837.56     23.47 o 
   4  10   3        5.31        4.22      1.20 o 
   5  10   3       93.32       83.69      3.85 o 
   6  10   3      137.79      142.31      3.72 o 
   7  10   3      248.61      279.03      7.17 o 
   8  10   3      553.52      602.37     11.53 o 
   9  10   3      100.62      105.52      5.82 o 
  10  10   3        7.17        2.96      2.97 o 
 -10  11   3      183.16      188.66     17.39 o 
  -9  11   3        2.07        5.32      2.85 o 
  -8  11   3        0.13       -0.58      2.36 o 
  -7  11   3        6.83        3.20      1.67 o 
  -6  11   3       31.82       27.75      2.48 o 
  -5  11   3        0.65        0.45      1.54 o 
  -4  11   3      283.36      229.31      5.09 o 
  -3  11   3       56.33       60.16      2.81 o 
  -2  11   3      103.79       90.42      2.96 o 
  -1  11   3       18.74       23.65      1.79 o 
   0  11   3      243.14      226.69      4.61 o 
   1  11   3      294.80      316.86      5.39 o 
   2  11   3       15.83       10.04      1.74 o 
   3  11   3        0.26        1.33      1.58 o 
   4  11   3       28.17       32.90      2.03 o 
   5  11   3      547.25      545.09      7.47 o 
   6  11   3      457.57      454.55      6.99 o 
   7  11   3        8.96       12.28      2.37 o 
   8  11   3        0.82        2.04      2.21 o 
   9  11   3        1.09       -1.30      2.22 o 
  10  11   3      141.40      143.51      7.56 o 
 -10  12   3        8.46       11.02      3.62 o 
  -9  12   3      320.60      330.28     10.46 o 
  -8  12   3        5.68        1.77      2.58 o 
  -7  12   3       30.49       31.89      2.74 o 
  -6  12   3      188.35      186.57      6.65 o 
  -5  12   3       76.14       66.53      3.41 o 
  -4  12   3      128.61      113.40      3.76 o 
  -3  12   3      106.67      122.78      3.69 o 
  -2  12   3      412.73      376.83      6.40 o 
  -1  12   3      649.83      580.71     10.74 o 
   0  12   3      244.25      222.69      4.61 o 
   1  12   3        3.96        5.36      1.29 o 
   2  12   3     1177.82     1099.71     12.70 o 
   3  12   3        0.91        0.26      1.23 o 
   4  12   3       21.29       24.92      2.14 o 
   5  12   3        0.08        2.85      1.82 o 
   6  12   3       74.82       79.88      3.43 o 
   7  12   3       51.99       64.79      4.75 o 
   8  12   3       13.77       23.80      3.82 o 
   9  12   3       26.61       19.70      3.85 o 
  -9  13   3        1.27        0.89      3.02 o 
  -8  13   3        5.73       13.24      3.12 o 
  -7  13   3       58.73       53.56      4.81 o 
  -6  13   3       34.60       34.23      2.92 o 
  -5  13   3       14.33       12.31      2.25 o 
  -4  13   3        1.05       -1.31      1.31 o 
  -3  13   3       86.34       64.37      3.11 o 
  -2  13   3      836.82      806.72     11.32 o 
  -1  13   3       36.82       37.45      2.97 o 
   0  13   3      634.80      600.67     10.26 o 
   1  13   3      104.94      113.06      6.21 o 
   2  13   3      461.97      400.76      8.23 o 
   3  13   3        4.18        1.02      1.62 o 
   4  13   3       65.03       68.88      4.10 o 
   5  13   3       16.27       18.85      2.62 o 
   6  13   3      347.62      366.42      8.40 o 
   7  13   3       23.91       12.61      4.37 o 
   8  13   3        3.37        2.06      4.00 o 
   9  13   3       18.90       19.81      5.28 o 
  -9  14   3       46.96       50.40      9.73 o 
  -8  14   3        2.72        4.04      3.75 o 
  -7  14   3      146.57      147.86      6.99 o 
  -6  14   3        3.65        1.88      1.96 o 
  -5  14   3      188.60      176.64      6.46 o 
  -4  14   3        2.73        2.22      1.82 o 
  -3  14   3      872.94      783.02     14.64 o 
  -2  14   3       90.57       86.46      4.37 o 
  -1  14   3       54.54       33.53      3.02 o 
   0  14   3        3.33        2.67      2.06 o 
   1  14   3     1304.09     1163.23     16.31 o 
   2  14   3       77.34       62.52      3.91 o 
   3  14   3       15.69       10.59      2.23 o 
   4  14   3        0.21       -1.58      1.72 o 
   5  14   3      192.14      205.46      6.41 o 
   6  14   3       32.22       31.43      3.44 o 
   7  14   3       60.80       67.29      7.17 o 
   8  14   3        8.14       11.92      4.78 o 
  -8  15   3       34.21       41.12      9.52 o 
  -7  15   3       19.39       21.92      3.24 o 
  -6  15   3       59.22       63.48      4.49 o 
  -5  15   3       17.81       15.26      2.62 o 
  -4  15   3      130.61      135.77      5.38 o 
  -3  15   3       32.41       37.10      3.37 o 
  -2  15   3      108.34      113.69      4.96 o 
  -1  15   3       95.46       87.18      4.65 o 
   0  15   3      176.88      172.60      6.93 o 
   1  15   3       48.43       40.86      3.40 o 
   2  15   3        0.01       -0.62      1.70 o 
   3  15   3      172.17      166.20      5.81 o 
   4  15   3       99.92      101.28      4.98 o 
   5  15   3        0.35        3.70      2.26 o 
   6  15   3       14.31       19.60      3.08 o 
   7  15   3      102.86       85.45     12.33 o 
   8  15   3       83.61       92.69      9.17 o 
  -8  16   3       23.43       20.66      5.35 o 
  -7  16   3       80.04       90.31      5.78 o 
  -6  16   3       39.53       26.64      3.48 o 
  -5  16   3      150.14      153.43      6.03 o 
  -4  16   3       97.43       81.86      4.94 o 
  -3  16   3       25.42       20.79      2.84 o 
  -2  16   3       38.41       34.76      3.34 o 
  -1  16   3      661.60      633.15     11.75 o 
   0  16   3       36.45       29.83      3.11 o 
   1  16   3        0.00        1.04      2.06 o 
   2  16   3      135.62      152.57      9.43 o 
   3  16   3      581.84      571.02     11.26 o 
   4  16   3      146.62      139.11     10.43 o 
   5  16   3      289.63      306.49      8.33 o 
   6  16   3      200.07      214.70      8.47 o 
   7  16   3        1.06       -0.14      4.11 o 
  -7  17   3        8.24        5.21      3.24 o 
  -6  17   3       81.77       74.68      5.15 o 
  -5  17   3        1.81        1.05      2.26 o 
  -4  17   3        5.56        6.72      2.43 o 
  -3  17   3       12.27        9.21      2.49 o 
  -2  17   3        3.80        0.99      2.00 o 
  -1  17   3        1.15       -0.82      1.91 o 
   0  17   3        2.95        3.29      2.12 o 
   1  17   3       60.38       64.54      4.44 o 
   2  17   3       18.55       18.71      2.88 o 
   3  17   3      118.62      115.70      5.90 o 
   4  17   3      274.97      270.37      7.95 o 
   5  17   3       91.16       95.56      5.51 o 
   6  17   3       63.68       62.09     10.60 o 
   7  17   3        9.33        7.93      4.51 o 
  -6  18   3        5.83        8.64      3.10 o 
  -5  18   3       48.46       56.69      5.06 o 
  -4  18   3       60.86       60.89      4.74 o 
  -3  18   3       48.42       50.50      4.25 o 
  -2  18   3       27.65       23.56      4.40 o 
  -1  18   3       49.85       49.15      5.00 o 
   0  18   3        8.90        8.81      2.53 o 
   1  18   3      227.64      215.21      7.21 o 
   2  18   3        5.75        8.03      2.48 o 
   3  18   3      221.44      201.63      7.07 o 
   4  18   3       12.34       11.44      2.89 o 
   5  18   3       36.22       41.03      4.12 o 
   6  18   3        4.94        5.70      8.76 o 
  -5  19   3        6.69        2.95      2.63 o 
  -4  19   3        3.38       -0.52      2.37 o 
  -3  19   3        3.57        4.50      3.65 o 
  -2  19   3       12.12       12.56      2.94 o 
  -1  19   3        0.26       -1.07      2.13 o 
   0  19   3      128.89      122.45      6.18 o 
   1  19   3      242.71      249.15      7.99 o 
   2  19   3       25.69       28.90      3.53 o 
   3  19   3        0.28        3.17      3.09 o 
   4  19   3       30.00       22.51      4.37 o 
   5  19   3        2.58        6.92      2.91 o 
  -4  20   3       86.02       87.08      9.37 o 
  -3  20   3       23.05       18.62      3.37 o 
  -2  20   3      418.78      422.94     10.75 o 
  -1  20   3       23.29       24.00      4.71 o 
   0  20   3      250.11      241.93      8.05 o 
   1  20   3       10.71       11.78      3.05 o 
   2  20   3       33.24       29.42      3.81 o 
   3  20   3      218.99      234.20      8.08 o 
   4  20   3        1.37        1.80      2.62 o 
  -2  21   3        4.01       -0.12      2.58 o 
  -1  21   3      159.82      172.35      7.31 o 
   0  21   3       18.22       16.56      3.24 o 
   1  21   3        2.45        5.09      2.68 o 
   2  21   3       18.77       15.54      3.32 o 
 -12   0   4       81.76      111.49     12.11 o 
 -11   0   4       14.63       14.31      4.34 o 
 -10   0   4        0.05       -0.99      2.70 o 
  -9   0   4       31.47       29.98      9.30 o 
  -8   0   4       88.46       76.92      5.97 o 
  -7   0   4      801.26      803.34     12.66 o 
  -6   0   4      138.31      142.28      4.83 o 
  -5   0   4       15.56       17.55      1.87 o 
  -4   0   4        1.62       -0.91      0.91 o 
  -3   0   4       21.21       36.19      1.81 o 
  -2   0   4      419.42      484.78      8.21 o 
  -1   0   4     4828.94     5210.42     65.61 o 
   0   0   4        0.55        3.99      2.27 o 
   1   0   4       14.13       19.34      1.25 o 
   2   0   4      413.55      479.64      6.96 o 
   3   0   4      541.55      575.80      8.21 o 
   4   0   4      121.54       89.94     10.92 o 
   5   0   4     1199.02     1316.64     22.68 o 
   6   0   4     2417.21     2298.80     36.14 o 
   7   0   4       78.45       61.44      7.68 o 
   8   0   4        5.31       15.28      3.63 o 
   9   0   4      257.24      228.32     10.06 o 
  10   0   4      358.74      359.68     13.42 o 
  11   0   4       76.60       73.81      7.78 o 
 -12   1   4        7.06       15.74      3.83 o 
 -11   1   4       19.36       18.08      3.32 o 
 -10   1   4       10.63       11.71      2.74 o 
  -9   1   4       48.16       43.02      3.59 o 
  -8   1   4       30.85       30.04      2.85 o 
  -7   1   4       21.74       28.61      1.90 o 
  -6   1   4        0.38       -0.84      1.02 o 
  -5   1   4        0.04        1.41      0.83 o 
  -4   1   4      286.46      288.26      4.00 o 
  -3   1   4      927.67     1007.87      8.94 o 
  -2   1   4     1081.68     1095.36      9.12 o 
  -1   1   4       99.92      105.82      1.84 o 
   0   1   4       12.65        6.55      0.70 o 
   1   1   4      160.38      140.73      2.07 o 
   2   1   4      159.54      174.09      2.58 o 
   3   1   4      582.98      606.29      6.85 o 
   4   1   4       51.41       43.23      1.92 o 
   5   1   4       31.91       34.59      2.44 o 
   6   1   4      208.41      235.06      9.81 o 
   7   1   4      135.92      125.05      6.97 o 
   8   1   4        8.83        9.48      2.25 o 
   9   1   4        9.68       12.07      3.40 o 
  10   1   4       66.79       65.78      5.59 o 
  11   1   4        4.48        4.35      2.77 o 
 -12   2   4       46.20       50.71      4.79 o 
 -11   2   4        0.09       -2.13      2.13 o 
 -10   2   4       10.05        4.54      2.40 o 
  -9   2   4      104.96       96.10      5.39 o 
  -8   2   4      389.86      398.29      8.30 o 
  -7   2   4        0.02        0.94      1.12 o 
  -6   2   4      297.97      342.57      6.71 o 
  -5   2   4       93.62      120.46      2.74 o 
  -4   2   4     1133.28     1174.33     10.65 o 
  -3   2   4     1212.01     1277.50     10.92 o 
  -2   2   4      145.03      152.54      2.23 o 
  -1   2   4     1778.05     1811.20     20.67 o 
   0   2   4       72.99       82.17      1.61 o 
   1   2   4       22.44       11.25      0.79 o 
   2   2   4      356.31      384.11      4.29 o 
   3   2   4     3133.11     3375.89     25.85 o 
   4   2   4       26.54       33.15      1.33 o 
   5   2   4      361.82      358.64      6.84 o 
   6   2   4      114.57      105.09      4.18 o 
   7   2   4       37.22       44.68      3.33 o 
   8   2   4      118.01       89.62      4.84 o 
   9   2   4       63.45       59.96      4.40 o 
  10   2   4       91.46       94.32      5.66 o 
  11   2   4       13.54       16.49      3.34 o 
 -12   3   4      246.55      258.20     13.08 o 
 -11   3   4        0.74       -2.10      2.10 o 
 -10   3   4      229.29      226.78      9.98 o 
  -9   3   4       52.02       51.37      3.85 o 
  -8   3   4       53.23       63.22      3.81 o 
  -7   3   4       55.40       45.68      3.60 o 
  -6   3   4      414.94      413.33      5.73 o 
  -5   3   4     1853.63     1943.42     16.69 o 
  -4   3   4      456.69      499.40      5.78 o 
  -3   3   4     1168.53     1275.98     11.03 o 
  -2   3   4      461.89      475.24      4.82 o 
  -1   3   4     1784.86     1934.28     14.97 o 
   0   3   4     5818.67     5826.11     50.18 o 
   1   3   4     1952.70     2203.06     18.70 o 
   2   3   4     2355.80     2432.77     19.01 o 
   3   3   4        5.66        8.51      0.91 o 
   4   3   4     2293.50     2520.98     20.30 o 
   5   3   4      635.84      635.13     11.22 o 
   6   3   4      202.49      176.75      6.90 o 
   7   3   4      390.39      368.84      8.01 o 
   8   3   4        1.58        0.14      1.85 o 
   9   3   4        8.87       12.93      2.69 o 
  10   3   4       70.64       67.20      6.49 o 
  11   3   4        2.42        4.66      2.70 o 
 -12   4   4        5.14        3.31      2.81 o 
 -11   4   4        0.56       -0.89      2.24 o 
 -10   4   4       13.08        6.71      2.42 o 
  -9   4   4       62.10       62.56      4.18 o 
  -8   4   4        0.01       -1.57      1.57 o 
  -7   4   4      628.28      620.57      7.82 o 
  -6   4   4      284.56      314.73      5.00 o 
  -5   4   4      337.96      362.00      5.63 o 
  -4   4   4      193.23      182.92      3.23 o 
  -3   4   4       14.77        9.06      0.93 o 
  -2   4   4      734.17      759.50      8.11 o 
  -1   4   4      402.66      419.03      4.34 o 
   0   4   4      784.20      850.14      9.99 o 
   1   4   4     3077.88     3379.02     25.44 o 
   2   4   4      963.26      933.17      8.58 o 
   3   4   4      543.50      572.86      7.77 o 
   4   4   4       77.88       85.14      2.19 o 
   5   4   4      156.84      173.62      3.36 o 
   6   4   4      145.30      139.89      4.65 o 
   7   4   4        0.60        3.17      1.80 o 
   8   4   4       60.52       61.65      4.12 o 
   9   4   4        1.85       -0.56      2.10 o 
  10   4   4      133.26      131.24      6.32 o 
  11   4   4       38.02       36.23      4.13 o 
 -12   5   4       57.80       55.15      4.88 o 
 -11   5   4       12.59        7.18      2.79 o 
 -10   5   4       52.94       64.81      4.55 o 
  -9   5   4       27.77       28.53      3.18 o 
  -8   5   4       39.87       45.11      3.42 o 
  -7   5   4       65.94       58.03      2.67 o 
  -6   5   4       10.94       16.83      1.62 o 
  -5   5   4      388.04      412.73      5.63 o 
  -4   5   4      374.70      400.19      5.47 o 
  -3   5   4       10.88       21.28      1.26 o 
  -2   5   4      875.53      882.79      8.11 o 
  -1   5   4      940.40     1031.30      8.94 o 
   0   5   4        8.84        8.13      0.93 o 
   1   5   4      406.72      434.37      4.76 o 
   2   5   4     4191.07     4533.45     34.07 o 
   3   5   4     2672.24     2775.37     22.08 o 
   4   5   4     1391.99     1401.91     12.69 o 
   5   5   4       85.74       93.89      2.49 o 
   6   5   4       20.96       20.67      2.37 o 
   7   5   4      335.64      317.10      7.53 o 
   8   5   4      337.92      351.80      8.43 o 
   9   5   4       61.72       58.99      4.39 o 
  10   5   4       22.28       15.89      3.12 o 
  11   5   4       36.97       37.62      4.22 o 
 -11   6   4        0.02       -2.19      2.19 o 
 -10   6   4       29.95       39.94      3.81 o 
  -9   6   4      621.81      622.69     11.50 o 
  -8   6   4       59.09       55.37      3.75 o 
  -7   6   4       15.72        6.10      1.47 o 
  -6   6   4     1721.82     1729.66     16.70 o 
  -5   6   4       30.38       44.65      2.27 o 
  -4   6   4       94.34       93.05      2.44 o 
  -3   6   4       39.05       42.62      1.62 o 
  -2   6   4      688.71      727.42      7.14 o 
  -1   6   4      232.35      245.54      3.15 o 
   0   6   4      263.85      272.58      3.77 o 
   1   6   4     1088.64     1238.56     10.79 o 
   2   6   4      328.54      382.49      4.74 o 
   3   6   4      243.37      282.96      4.17 o 
   4   6   4      428.46      419.59      5.52 o 
   5   6   4      816.15      731.07      8.19 o 
   6   6   4      860.40      786.18     12.10 o 
   7   6   4      139.45      161.85      5.42 o 
   8   6   4      227.02      224.46      8.40 o 
   9   6   4      134.39      130.78      5.75 o 
  10   6   4        4.90        2.13      3.59 o 
  11   6   4        4.98        7.11      2.86 o 
 -11   7   4       34.09       30.94      3.91 o 
 -10   7   4        9.86        9.60      2.81 o 
  -9   7   4        6.21        4.51      2.90 o 
  -8   7   4      507.07      491.63     11.55 o 
  -7   7   4       12.00       16.20      1.85 o 
  -6   7   4      384.04      432.34      6.32 o 
  -5   7   4      313.73      299.42      4.87 o 
  -4   7   4      122.21      137.19      4.06 o 
  -3   7   4      165.00      204.46      3.39 o 
  -2   7   4      299.24      319.98      4.07 o 
  -1   7   4      983.02      983.04     10.30 o 
   0   7   4     5869.16     6164.74     50.29 o 
   1   7   4       20.82       17.61      1.73 o 
   2   7   4      421.31      381.78      4.83 o 
   3   7   4      445.77      475.43      5.86 o 
   4   7   4      779.39      843.49     12.54 o 
   5   7   4       78.54       71.25      2.48 o 
   6   7   4      457.55      425.94     11.86 o 
   7   7   4      303.12      287.67      7.17 o 
   8   7   4        0.26        2.52      1.94 o 
   9   7   4       14.03        8.88      2.60 o 
  10   7   4        1.94        0.77      2.43 o 
  11   7   4       40.58       40.69      4.41 o 
 -11   8   4       72.53       65.48      6.20 o 
 -10   8   4        1.14        1.24      2.26 o 
  -9   8   4      102.81       99.34      5.06 o 
  -8   8   4       44.84       38.68      3.32 o 
  -7   8   4      658.15      632.72      9.05 o 
  -6   8   4      890.03      786.64     10.96 o 
  -5   8   4        0.09       -0.26      1.08 o 
  -4   8   4      280.15      249.70      4.20 o 
  -3   8   4      201.28      193.73      4.28 o 
  -2   8   4      603.33      682.65      9.70 o 
  -1   8   4     1172.03     1265.81     12.85 o 
   0   8   4     1563.66     1748.55     16.61 o 
   1   8   4      326.39      357.54      4.45 o 
   2   8   4       25.15       30.99      1.56 o 
   3   8   4      232.06      235.58      3.96 o 
   4   8   4       85.49      114.33      2.92 o 
   5   8   4      478.77      437.52      7.21 o 
   6   8   4      198.80      150.62      6.65 o 
   7   8   4        2.32        2.98      2.19 o 
   8   8   4       19.11       18.21      2.88 o 
   9   8   4       50.39       50.24      4.87 o 
  10   8   4      107.94      116.51      6.16 o 
 -11   9   4        0.05        0.81      2.90 o 
 -10   9   4       63.73       60.67      4.61 o 
  -9   9   4       90.38       88.80      6.02 o 
  -8   9   4       30.31       28.30      3.03 o 
  -7   9   4       26.52       23.25      2.03 o 
  -6   9   4       25.48       22.74      1.94 o 
  -5   9   4        2.69        0.83      1.07 o 
  -4   9   4        3.28        6.22      1.18 o 
  -3   9   4      206.70      209.63      3.52 o 
  -2   9   4      625.43      592.63      7.77 o 
  -1   9   4      218.33      264.63      4.85 o 
   0   9   4      195.08      197.48      5.59 o 
   1   9   4      654.32      663.71      6.95 o 
   2   9   4      348.20      414.28      5.32 o 
   3   9   4      929.90      922.02      9.60 o 
   4   9   4      829.71      793.22     11.03 o 
   5   9   4       46.31       54.36      2.54 o 
   6   9   4       28.23       24.90      2.16 o 
   7   9   4        0.10       -0.86      1.76 o 
   8   9   4        7.17        4.49      2.30 o 
   9   9   4        2.98        1.23      2.52 o 
  10   9   4       14.21        8.88      2.98 o 
 -10  10   4       95.97      101.30      6.81 o 
  -9  10   4       29.33       37.17      6.31 o 
  -8  10   4       27.60       31.20      3.11 o 
  -7  10   4      139.33      135.64      3.89 o 
  -6  10   4        9.20        7.08      1.60 o 
  -5  10   4      259.13      229.38      4.48 o 
  -4  10   4        0.37       -0.54      0.96 o 
  -3  10   4      286.82      259.80      5.06 o 
  -2  10   4      159.27      177.29      4.01 o 
  -1  10   4      460.13      517.78      7.19 o 
   0  10   4      108.73      122.82      3.22 o 
   1  10   4      240.89      226.87      4.62 o 
   2  10   4        6.76        8.76      1.37 o 
   3  10   4      684.79      655.77      7.69 o 
   4  10   4       33.64       32.64      2.41 o 
   5  10   4      300.84      285.67      5.11 o 
   6  10   4      292.75      281.50      6.45 o 
   7  10   4       86.65       97.13      4.68 o 
   8  10   4       89.70       87.00      6.87 o 
   9  10   4        2.98        3.59      2.53 o 
  10  10   4      124.26      125.95      6.98 o 
 -10  11   4       20.29       21.25      5.57 o 
  -9  11   4       21.86       17.47      4.73 o 
  -8  11   4       16.98       19.07      3.43 o 
  -7  11   4       12.55       12.51      2.40 o 
  -6  11   4        0.03       -1.18      1.55 o 
  -5  11   4        0.48        1.71      1.45 o 
  -4  11   4      183.25      170.89      4.40 o 
  -3  11   4      268.39      247.24      5.10 o 
  -2  11   4       81.68       83.97      3.49 o 
  -1  11   4       11.42       14.55      1.60 o 
   0  11   4        1.87        2.12      1.06 o 
   1  11   4      543.54      505.99      8.26 o 
   2  11   4      614.54      564.94      9.86 o 
   3  11   4        0.12        0.66      0.99 o 
   4  11   4      118.92      108.14      3.13 o 
   5  11   4      183.84      168.99      4.84 o 
   6  11   4        8.41        7.07      2.21 o 
   7  11   4        0.20        1.11      1.87 o 
   8  11   4       13.95       12.13      3.22 o 
   9  11   4        8.74        6.38      2.75 o 
 -10  12   4      138.96      149.37      8.59 o 
  -9  12   4       25.87       25.55      4.03 o 
  -8  12   4       69.56       68.09      5.28 o 
  -7  12   4       20.50       18.81      2.45 o 
  -6  12   4      131.11      130.98      4.39 o 
  -5  12   4        7.45        6.38      1.73 o 
  -4  12   4      134.61      124.54      3.98 o 
  -3  12   4       17.41       18.96      1.98 o 
  -2  12   4      113.68       98.33      3.30 o 
  -1  12   4      311.17      342.39      5.97 o 
   0  12   4       39.48       46.40      2.48 o 
   1  12   4       12.00        9.73      1.51 o 
   2  12   4       88.05       79.30      5.57 o 
   3  12   4       25.20       23.50      2.13 o 
   4  12   4      741.99      754.07     11.12 o 
   5  12   4       58.97       58.71      3.26 o 
   6  12   4       29.65       36.50      3.17 o 
   7  12   4        0.18        1.54      2.34 o 
   8  12   4       30.26       26.77      4.15 o 
   9  12   4       62.07       78.00      8.41 o 
  -9  13   4      221.19      225.66      8.77 o 
  -8  13   4        5.06        9.80      6.38 o 
  -7  13   4        4.46        0.79      1.87 o 
  -6  13   4       79.04       80.32      4.11 o 
  -5  13   4       18.62       17.79      2.56 o 
  -4  13   4        0.07       -1.13      1.52 o 
  -3  13   4       38.96       46.89      2.82 o 
  -2  13   4       67.80       47.92      3.99 o 
  -1  13   4      622.88      613.41      8.77 o 
   0  13   4      134.59      128.14      3.74 o 
   1  13   4       43.53       50.02      2.61 o 
   2  13   4      154.19      176.96      5.23 o 
   3  13   4      125.39      106.62      3.64 o 
   4  13   4      726.14      713.79     13.37 o 
   5  13   4        6.31       13.88      2.41 o 
   6  13   4       10.18        8.72      2.82 o 
   7  13   4       58.75       64.78      8.65 o 
   8  13   4        0.00        3.42      4.00 o 
   9  13   4       96.73      110.94      9.70 o 
  -9  14   4      109.41      120.11     14.93 o 
  -8  14   4        3.79       -0.35      2.70 o 
  -7  14   4        5.40        2.65      1.99 o 
  -6  14   4       10.17        8.46      2.37 o 
  -5  14   4        2.14        0.64      1.95 o 
  -4  14   4        8.10        7.12      2.12 o 
  -3  14   4        2.80        2.60      2.40 o 
  -2  14   4      522.76      507.55      9.77 o 
  -1  14   4      113.15      109.08      4.57 o 
   0  14   4      453.72      422.90      8.78 o 
   1  14   4        1.00        2.30      1.77 o 
   2  14   4       30.86       22.43      2.67 o 
   3  14   4       22.85       20.28      2.61 o 
   4  14   4        3.53        5.75      2.09 o 
   5  14   4       96.01       96.69      4.99 o 
   6  14   4       29.66       26.23      5.19 o 
   7  14   4      261.45      281.60     12.59 o 
   8  14   4       19.07       19.75      5.30 o 
  -8  15   4      209.51      206.01     10.83 o 
  -7  15   4        0.74       -1.95      2.14 o 
  -6  15   4       12.27       11.71      2.72 o 
  -5  15   4       41.36       47.51      3.90 o 
  -4  15   4        9.40        7.96      2.29 o 
  -3  15   4       87.89       85.83      4.80 o 
  -2  15   4       12.13       12.35      2.40 o 
  -1  15   4       66.04       58.71      4.90 o 
   0  15   4      179.66      188.80      6.04 o 
   1  15   4      127.93      139.82      5.28 o 
   2  15   4       57.07       65.19      4.16 o 
   3  15   4       29.90       19.06      4.28 o 
   4  15   4      105.80       98.52      5.43 o 
   5  15   4        1.07        1.01      2.03 o 
   6  15   4      326.98      305.89     12.78 o 
   7  15   4        1.65        4.38      7.25 o 
   8  15   4       28.32       41.21      6.55 o 
  -8  16   4        2.24        6.06      6.06 o 
  -7  16   4      184.80      188.74      7.00 o 
  -6  16   4       33.85       39.04      3.91 o 
  -5  16   4      169.73      188.42      6.70 o 
  -4  16   4      208.31      204.80      6.80 o 
  -3  16   4       24.33       25.72      3.13 o 
  -2  16   4        0.72        0.15      1.88 o 
  -1  16   4        0.01        1.61      1.91 o 
   0  16   4        4.45        5.45      1.99 o 
   1  16   4       12.72       13.04      2.45 o 
   2  16   4       12.85       11.89      2.43 o 
   3  16   4       12.31       11.29      2.59 o 
   4  16   4       20.14       24.69      3.23 o 
   5  16   4       55.71       58.03      4.46 o 
   6  16   4        2.97       -0.92      5.95 o 
   7  16   4        1.96        0.59      3.79 o 
  -7  17   4      117.31      116.78      7.27 o 
  -6  17   4       10.79        7.24      2.75 o 
  -5  17   4      225.60      231.38      7.59 o 
  -4  17   4        0.09       -2.08      2.08 o 
  -3  17   4        4.83        4.00      2.32 o 
  -2  17   4       90.58       86.62      5.81 o 
  -1  17   4       55.60       47.78      3.91 o 
   0  17   4      222.68      206.60      6.79 o 
   1  17   4       58.09       60.71      4.44 o 
   2  17   4       18.63       17.46      2.89 o 
   3  17   4        2.20       -1.02      2.00 o 
   4  17   4        0.29        0.43      2.22 o 
   5  17   4        3.73        3.52      2.53 o 
   6  17   4       44.76       39.42      6.08 o 
  -6  18   4       56.36       59.28      4.91 o 
  -5  18   4       53.99       53.41      4.74 o 
  -4  18   4       51.16       50.99      4.54 o 
  -3  18   4       31.93       35.93      3.76 o 
  -2  18   4      354.09      364.28      9.36 o 
  -1  18   4        8.16        5.94      2.29 o 
   0  18   4      142.94      137.18      5.85 o 
   1  18   4      250.89      240.23      7.57 o 
   2  18   4      138.04      140.63      5.99 o 
   3  18   4       29.30       34.56      3.76 o 
   4  18   4      126.94      122.93      8.45 o 
   5  18   4      211.72      221.40      7.63 o 
   6  18   4        0.08       -1.34      4.05 o 
  -5  19   4       13.15       15.43      4.37 o 
  -4  19   4      159.13      158.69      6.64 o 
  -3  19   4      432.08      442.19     14.92 o 
  -2  19   4        0.32       -2.05      2.05 o 
  -1  19   4       23.38       25.04      3.68 o 
   0  19   4       40.22       39.57      4.01 o 
   1  19   4        0.03        0.62      2.19 o 
   2  19   4      186.34      186.08      6.94 o 
   3  19   4        0.20       -2.12      2.12 o 
   4  19   4       21.91       26.49      3.66 o 
   5  19   4       14.49       13.06      3.41 o 
  -4  20   4        7.81        7.64      3.37 o 
  -3  20   4       44.12       48.93      5.25 o 
  -2  20   4       72.66       70.49      5.71 o 
  -1  20   4        2.50        1.71      2.31 o 
   0  20   4        2.95        3.19      2.47 o 
   1  20   4        0.93       -2.07      2.22 o 
   2  20   4       22.26       27.57      3.73 o 
   3  20   4       22.26       24.20      3.64 o 
  -2  21   4       17.00       23.66      3.78 o 
  -1  21   4       92.17       90.36      5.97 o 
   0  21   4      119.09      120.48      7.71 o 
   1  21   4       28.60       31.62      3.99 o 
 -12   1   5       22.55       27.84      3.91 o 
 -11   1   5      189.60      193.82      8.24 o 
 -10   1   5       56.19       50.46      4.02 o 
  -9   1   5      149.53      146.60      5.43 o 
  -8   1   5        0.62       -0.05      1.55 o 
  -7   1   5      373.36      344.50      5.44 o 
  -6   1   5        7.89        2.13      1.09 o 
  -5   1   5        0.91       -0.80      0.94 o 
  -4   1   5      329.75      384.06      5.27 o 
  -3   1   5     1022.26     1143.99     10.95 o 
  -2   1   5      191.80      190.25      2.53 o 
  -1   1   5      280.32      274.69      3.57 o 
   0   1   5     3083.57     3066.39     22.94 o 
   1   1   5      471.96      571.92      6.15 o 
   2   1   5      190.67      223.15      3.15 o 
   3   1   5      638.23      594.92      6.21 o 
   4   1   5        5.49        3.96      0.78 o 
   5   1   5      433.98      445.89      9.05 o 
   6   1   5      317.78      296.85      6.77 o 
   7   1   5       54.00       40.14      3.24 o 
   8   1   5        0.19        2.52      1.95 o 
   9   1   5       44.01       48.60      4.07 o 
  10   1   5      127.20      125.86      6.17 o 
  11   1   5        0.72        0.71      2.61 o 
 -12   2   5        1.55        0.32      2.62 o 
 -11   2   5        3.10        1.00      2.43 o 
 -10   2   5        2.16        2.33      2.23 o 
  -9   2   5      103.71       93.32      4.78 o 
  -8   2   5       30.40       22.67      3.05 o 
  -7   2   5      286.60      280.36      4.90 o 
  -6   2   5        3.21        4.25      1.19 o 
  -5   2   5      494.24      517.00      6.31 o 
  -4   2   5     1562.59     1712.01     14.61 o 
  -3   2   5      305.84      340.72      4.22 o 
  -2   2   5     1019.28     1114.12     10.26 o 
  -1   2   5      168.53      192.64      3.41 o 
   0   2   5      930.58      975.47      8.30 o 
   1   2   5      114.37      156.44      2.43 o 
   2   2   5       17.33       19.59      1.18 o 
   3   2   5      440.59      428.78      5.05 o 
   4   2   5        6.91        5.10      0.90 o 
   5   2   5        7.01       10.07      1.15 o 
   6   2   5      517.98      477.75      8.84 o 
   7   2   5      190.94      177.24      5.67 o 
   8   2   5      172.70      170.49      6.04 o 
   9   2   5       41.42       38.29      3.77 o 
  10   2   5        0.52       -2.28      2.28 o 
  11   2   5       11.98        7.42      3.06 o 
 -12   3   5       13.34       11.86      3.50 o 
 -11   3   5      241.70      236.20      7.75 o 
 -10   3   5       10.55       10.52      2.64 o 
  -9   3   5       11.88       13.16      2.41 o 
  -8   3   5       15.22       16.70      2.49 o 
  -7   3   5      362.41      345.56      5.55 o 
  -6   3   5      528.33      521.83      6.76 o 
  -5   3   5     1116.79     1144.68     11.11 o 
  -4   3   5      105.21      132.66      2.72 o 
  -3   3   5        1.51        1.05      0.63 o 
  -2   3   5      126.31      140.79      2.82 o 
  -1   3   5      244.13      229.27      2.78 o 
   0   3   5      449.07      478.17      4.80 o 
   1   3   5      180.10      204.16      2.91 o 
   2   3   5      170.84      172.69      5.16 o 
   3   3   5      354.42      408.10      4.96 o 
   4   3   5      207.58      198.32      3.32 o 
   5   3   5       70.89       57.38      2.95 o 
   6   3   5        6.53        8.36      1.94 o 
   7   3   5      192.63      170.40      7.93 o 
   8   3   5      123.74      105.62     10.77 o 
   9   3   5       25.09       23.32      3.14 o 
  10   3   5       28.79       30.29      3.77 o 
  11   3   5       18.56       18.16      3.49 o 
 -12   4   5       24.32       31.25      4.00 o 
 -11   4   5       59.40       50.84      4.51 o 
 -10   4   5       28.84       27.72      3.40 o 
  -9   4   5      164.11      176.66      5.91 o 
  -8   4   5       17.24       21.37      3.31 o 
  -7   4   5      388.77      372.17      5.87 o 
  -6   4   5     1285.49     1210.36     13.29 o 
  -5   4   5     2429.04     2594.64     21.56 o 
  -4   4   5     2181.96     2292.98     18.92 o 
  -3   4   5      166.78      157.19      2.76 o 
  -2   4   5      199.11      289.10      8.54 o 
  -1   4   5        3.91        1.43      0.61 o 
   0   4   5      715.99      665.96      6.33 o 
   1   4   5      446.35      517.74      5.42 o 
   2   4   5       13.29       10.13      0.96 o 
   3   4   5       99.81       99.63      2.31 o 
   4   4   5      923.14      971.71      9.61 o 
   5   4   5      215.93      235.57      4.87 o 
   6   4   5       88.91       78.21      3.94 o 
   7   4   5      103.24       89.60      4.53 o 
   8   4   5       25.57       27.51      3.11 o 
   9   4   5       46.97       50.74      4.20 o 
  10   4   5      495.49      505.64     11.55 o 
  11   4   5        0.25        0.10      2.49 o 
 -11   5   5       12.23       11.18      2.96 o 
 -10   5   5      233.44      217.98      6.96 o 
  -9   5   5       99.16      107.19      4.93 o 
  -8   5   5      362.62      354.18      7.88 o 
  -7   5   5      950.08      945.75     10.60 o 
  -6   5   5        0.02        2.47      1.20 o 
  -5   5   5      198.60      223.73      4.93 o 
  -4   5   5      203.29      263.50      4.09 o 
  -3   5   5        0.37        1.61      1.18 o 
  -2   5   5       26.95       31.35      1.27 o 
  -1   5   5       62.42       74.19      1.62 o 
   0   5   5        0.51        3.21      0.66 o 
   1   5   5        8.78       19.69      1.11 o 
   2   5   5      518.29      599.17      6.43 o 
   3   5   5      274.32      248.80      4.00 o 
   4   5   5      367.85      380.86      5.15 o 
   5   5   5       52.27       60.59      2.19 o 
   6   5   5      182.18      163.64      5.10 o 
   7   5   5       69.58       53.15      3.77 o 
   8   5   5       23.68       26.37      3.05 o 
   9   5   5       32.25       28.17      3.36 o 
  10   5   5       11.33       16.48      3.31 o 
  11   5   5        0.01       -1.11      2.51 o 
 -11   6   5       50.01       46.87      4.33 o 
 -10   6   5        9.96        9.69      3.25 o 
  -9   6   5      121.74      130.67      5.30 o 
  -8   6   5       17.61       19.43      3.95 o 
  -7   6   5       43.62       44.96      2.51 o 
  -6   6   5     1005.68      943.73     10.33 o 
  -5   6   5      167.30      168.60      3.58 o 
  -4   6   5      462.75      477.01      5.97 o 
  -3   6   5      591.08      622.04      6.75 o 
  -2   6   5     2047.63     2156.00     17.51 o 
  -1   6   5       17.65       17.56      1.00 o 
   0   6   5       16.28       16.09      1.03 o 
   1   6   5       11.35       20.40      1.19 o 
   2   6   5        0.17        3.11      0.79 o 
   3   6   5      172.07      216.27      3.68 o 
   4   6   5      151.49      163.54      3.30 o 
   5   6   5      173.53      145.37      3.95 o 
   6   6   5      332.43      308.22      8.40 o 
   7   6   5       16.33       15.42      2.45 o 
   8   6   5       10.95       10.56      2.44 o 
   9   6   5        9.95       10.92      2.69 o 
  10   6   5       53.20       51.10      4.52 o 
  11   6   5      100.71      101.19      6.32 o 
 -11   7   5       36.01       28.72      3.67 o 
 -10   7   5       35.88       31.46      3.51 o 
  -9   7   5      695.84      678.12     12.15 o 
  -8   7   5      622.35      549.89     10.26 o 
  -7   7   5      107.50      106.71      3.63 o 
  -6   7   5      436.67      396.35      6.08 o 
  -5   7   5       41.36       34.35      2.00 o 
  -4   7   5      253.66      283.78      4.43 o 
  -3   7   5        7.43        3.65      0.86 o 
  -2   7   5      343.92      355.52      4.46 o 
  -1   7   5      174.80      171.33      3.43 o 
   0   7   5       93.21      125.63      3.02 o 
   1   7   5       59.38       51.92      2.56 o 
   2   7   5      536.45      597.61      6.68 o 
   3   7   5        5.59        8.16      1.19 o 
   4   7   5      227.96      268.62      4.48 o 
   5   7   5      570.31      544.48      7.02 o 
   6   7   5      460.00      450.74      8.75 o 
   7   7   5       65.55       70.49      4.20 o 
   8   7   5        2.01       -0.20      1.92 o 
   9   7   5       90.77      104.32      5.60 o 
  10   7   5       86.28       88.77      5.73 o 
 -11   8   5      183.48      181.88      6.92 o 
 -10   8   5        0.06        2.02      2.27 o 
  -9   8   5        5.62        6.53      2.34 o 
  -8   8   5      373.26      408.18      8.71 o 
  -7   8   5        6.67        6.42      1.81 o 
  -6   8   5       75.64       58.51      2.76 o 
  -5   8   5       66.81       77.01      2.92 o 
  -4   8   5       99.23      113.26      2.82 o 
  -3   8   5        4.31        1.74      1.11 o 
  -2   8   5       48.83       62.48      1.77 o 
  -1   8   5       19.72       27.50      1.67 o 
   0   8   5     1112.29     1099.96     11.64 o 
   1   8   5        3.58        3.15      0.74 o 
   2   8   5       11.86       10.10      1.11 o 
   3   8   5       71.12       84.41      2.48 o 
   4   8   5      240.50      221.37      4.14 o 
   5   8   5      153.63      126.95      3.38 o 
   6   8   5       43.62       30.55      2.86 o 
   7   8   5        1.33        2.71      1.90 o 
   8   8   5        5.00        4.30      2.20 o 
   9   8   5        2.35        0.25      2.20 o 
  10   8   5       96.39      105.60      6.21 o 
 -11   9   5       24.96       24.16      5.43 o 
 -10   9   5       48.63       35.70      3.69 o 
  -9   9   5       67.11       60.51      5.01 o 
  -8   9   5        5.30        6.88      2.20 o 
  -7   9   5        4.50        1.77      1.39 o 
  -6   9   5       91.66       91.70      3.87 o 
  -5   9   5        8.51        0.37      1.12 o 
  -4   9   5      105.90       92.93      4.37 o 
  -3   9   5        5.24       10.95      1.20 o 
  -2   9   5      271.28      249.80      4.66 o 
  -1   9   5       26.79       26.12      2.05 o 
   0   9   5       11.77       14.77      1.47 o 
   1   9   5      119.13      113.95      2.37 o 
   2   9   5      261.40      279.01      4.27 o 
   3   9   5      314.37      327.31      4.98 o 
   4   9   5      142.10      150.27      3.52 o 
   5   9   5      318.98      315.61      7.53 o 
   6   9   5       41.70       47.75      3.43 o 
   7   9   5       22.05       20.06      2.68 o 
   8   9   5       33.80       31.00      3.68 o 
   9   9   5        0.37       -0.90      2.74 o 
  10   9   5       50.90       49.57      7.71 o 
 -10  10   5      467.84      477.59     22.22 o 
  -9  10   5        2.18       -3.37      3.37 o 
  -8  10   5        6.11        5.74      3.46 o 
  -7  10   5      229.05      205.63      5.37 o 
  -6  10   5       15.25       10.77      1.93 o 
  -5  10   5     1063.94      948.85     12.01 o 
  -4  10   5      110.30      113.44      3.58 o 
  -3  10   5      166.62      148.96      5.20 o 
  -2  10   5      416.48      409.08      8.98 o 
  -1  10   5      271.23      305.88      5.35 o 
   0  10   5       46.83       48.70      3.70 o 
   1  10   5      177.54      178.73      4.03 o 
   2  10   5      307.86      315.83      4.66 o 
   3  10   5      134.01      131.91      3.22 o 
   4  10   5      527.31      527.57      7.30 o 
   5  10   5        0.00        0.11      1.22 o 
   6  10   5      125.73      127.09      4.73 o 
   7  10   5       25.64       25.55      3.06 o 
   8  10   5        7.16        8.58      2.90 o 
   9  10   5      152.54      179.59      6.84 o 
  10  10   5        0.00        1.10      2.58 o 
 -10  11   5        7.09       11.47      4.40 o 
  -9  11   5       55.86       61.82      5.31 o 
  -8  11   5      106.68       99.73      5.91 o 
  -7  11   5        0.46       -0.41      1.63 o 
  -6  11   5        8.45        9.52      1.94 o 
  -5  11   5       85.72       80.62      3.63 o 
  -4  11   5      386.34      342.71      6.39 o 
  -3  11   5       12.28        8.68      1.55 o 
  -2  11   5      296.63      324.76      6.30 o 
  -1  11   5        0.08       -0.24      1.04 o 
   0  11   5       78.42       77.48      4.11 o 
   1  11   5       17.42       18.79      1.79 o 
   2  11   5      150.05      135.60      3.76 o 
   3  11   5      818.33      748.37      9.97 o 
   4  11   5      122.43      145.83      3.64 o 
   5  11   5        2.97        3.14      1.60 o 
   6  11   5        3.17        5.71      1.96 o 
   7  11   5       42.18       49.04      6.79 o 
   8  11   5      156.90      174.94      6.38 o 
   9  11   5      384.17      413.54     10.24 o 
 -10  12   5        5.42        9.84      4.25 o 
  -9  12   5       26.52       34.73      4.53 o 
  -8  12   5        4.09        3.57      2.66 o 
  -7  12   5       13.30       14.10      2.29 o 
  -6  12   5       45.00       46.41      3.11 o 
  -5  12   5       55.02       58.71      3.31 o 
  -4  12   5       77.30       61.62      3.25 o 
  -3  12   5        4.41        1.47      1.40 o 
  -2  12   5      272.24      234.91      5.08 o 
  -1  12   5      234.47      229.88      4.90 o 
   0  12   5      305.86      271.62      6.83 o 
   1  12   5      440.05      449.00      7.18 o 
   2  12   5       73.96       65.01      3.02 o 
   3  12   5        9.21        6.60      1.62 o 
   4  12   5      140.88      146.33      4.30 o 
   5  12   5      242.24      252.12      5.77 o 
   6  12   5       61.31       60.12      4.85 o 
   7  12   5       11.58        5.37      2.81 o 
   8  12   5       84.67       98.52      6.96 o 
   9  12   5       79.34       78.48      8.41 o 
  -9  13   5       64.55       51.27      8.44 o 
  -8  13   5       40.13       37.07      6.04 o 
  -7  13   5       11.15       15.70      2.42 o 
  -6  13   5       29.89       29.58      2.80 o 
  -5  13   5       48.51       43.19      3.05 o 
  -4  13   5      156.63      143.73      5.23 o 
  -3  13   5       38.33       39.58      2.72 o 
  -2  13   5        9.27       10.08      1.79 o 
  -1  13   5      221.38      225.16      6.38 o 
   0  13   5     1259.67     1233.54     14.20 o 
   1  13   5      141.96      131.47      3.89 o 
   2  13   5      171.64      164.05      4.41 o 
   3  13   5        1.24        0.57      1.37 o 
   4  13   5       88.07       84.13      3.64 o 
   5  13   5     1218.62     1233.11     15.17 o 
   6  13   5        7.84        7.97      8.98 o 
   7  13   5      163.33      189.03     12.44 o 
   8  13   5       82.53       84.89     19.58 o 
  -9  14   5      128.39      123.81      8.67 o 
  -8  14   5      134.57      145.65      8.52 o 
  -7  14   5       41.88       46.57      3.51 o 
  -6  14   5        0.70       -1.71      1.71 o 
  -5  14   5        0.47       -0.37      1.69 o 
  -4  14   5       50.70       46.45      3.68 o 
  -3  14   5      252.94      220.33      8.66 o 
  -2  14   5      166.81      155.21      5.38 o 
  -1  14   5      559.98      504.28      9.77 o 
   0  14   5       21.09       19.98      2.59 o 
   1  14   5      201.44      169.64      5.51 o 
   2  14   5        1.67        2.21      1.73 o 
   3  14   5        6.27        7.43      2.14 o 
   4  14   5       23.40       20.45      2.77 o 
   5  14   5      267.18      276.00      7.51 o 
   6  14   5       42.38       41.21      5.79 o 
   7  14   5       17.30        7.59      4.25 o 
   8  14   5       80.51       85.19      8.65 o 
  -8  15   5       25.75       23.80      7.14 o 
  -7  15   5      305.32      321.04      8.72 o 
  -6  15   5       66.34       68.12      5.90 o 
  -5  15   5      159.26      149.53      8.16 o 
  -4  15   5      328.91      313.35      9.02 o 
  -3  15   5      184.09      178.50      6.05 o 
  -2  15   5       20.79       24.89      2.88 o 
  -1  15   5        8.10        6.17      2.03 o 
   0  15   5      399.92      406.64      8.96 o 
   1  15   5       73.74       78.70      4.48 o 
   2  15   5      295.63      279.94      7.40 o 
   3  15   5      127.61      121.47      5.12 o 
   4  15   5        2.47        2.59      1.99 o 
   5  15   5        4.43        4.28      2.32 o 
   6  15   5      343.38      352.59     13.86 o 
   7  15   5       47.77       41.08      6.44 o 
  -8  16   5       51.38       24.23      7.57 o 
  -7  16   5      182.29      175.98     11.45 o 
  -6  16   5       11.16       10.80      2.96 o 
  -5  16   5       27.16       25.78      5.76 o 
  -4  16   5       17.24       26.25      3.33 o 
  -3  16   5      232.51      237.40      7.19 o 
  -2  16   5       23.81       21.24      2.96 o 
  -1  16   5       58.02       53.14      4.12 o 
   0  16   5      165.02      157.72      5.80 o 
   1  16   5       39.95       36.55      3.68 o 
   2  16   5      242.00      264.01      9.52 o 
   3  16   5      134.19      133.96      5.67 o 
   4  16   5       32.00       28.06      3.53 o 
   5  16   5       22.71       21.48      3.16 o 
   6  16   5        4.21        9.04      4.31 o 
   7  16   5      125.91      113.32      9.60 o 
  -7  17   5       78.06       78.33      8.88 o 
  -6  17   5      368.07      381.08     11.53 o 
  -5  17   5      298.62      280.70      8.39 o 
  -4  17   5       44.75       49.77      4.32 o 
  -3  17   5        0.08        2.95      2.37 o 
  -2  17   5       22.82       17.86      3.28 o 
  -1  17   5       84.73       84.28      5.06 o 
   0  17   5      308.89      282.03      7.91 o 
   1  17   5      156.57      154.60      5.99 o 
   2  17   5      132.83      122.55      5.56 o 
   3  17   5      109.16      110.53      5.64 o 
   4  17   5        0.94       -2.04      2.10 o 
   5  17   5       46.16       39.15      4.02 o 
   6  17   5       36.42       42.97      9.73 o 
  -6  18   5        0.10       -0.03      2.90 o 
  -5  18   5      127.30      130.65      7.70 o 
  -4  18   5        2.42        4.31      2.66 o 
  -3  18   5       72.13       73.04      5.03 o 
  -2  18   5        0.20       -1.35      2.13 o 
  -1  18   5       21.29       26.67      3.85 o 
   0  18   5        0.01       -0.74      2.02 o 
   1  18   5       21.32       25.76      3.32 o 
   2  18   5      234.37      234.01      7.59 o 
   3  18   5      141.56      149.73      7.16 o 
   4  18   5       34.08       40.63      4.08 o 
   5  18   5       12.54       22.53      3.56 o 
  -5  19   5       11.51       12.19      3.70 o 
  -4  19   5       21.78       25.20      4.46 o 
  -3  19   5       17.18       15.18      3.22 o 
  -2  19   5        0.16       -1.42      2.21 o 
  -1  19   5       46.84       39.25      4.04 o 
   0  19   5       37.31       36.57      4.90 o 
   1  19   5       24.56       22.54      3.75 o 
   2  19   5       33.42       31.19      3.74 o 
   3  19   5        0.37        1.58      2.54 o 
   4  19   5      173.63      179.15     11.41 o 
  -4  20   5      146.08      182.54      8.73 o 
  -3  20   5       46.39       45.21      5.32 o 
  -2  20   5      393.36      412.99     10.68 o 
  -1  20   5       12.92       13.42      3.01 o 
   0  20   5      150.23      162.09      6.87 o 
   1  20   5        9.33       11.16      3.22 o 
   2  20   5       99.85      107.43      6.31 o 
   3  20   5       11.28       17.16      3.44 o 
  -1  21   5        1.76       -0.64      2.86 o 
   0  21   5       15.77       18.29      3.42 o 
 -12   0   6       78.18       76.16      7.95 o 
 -11   0   6      202.02      211.74     10.32 o 
 -10   0   6      144.81      145.33      9.41 o 
  -9   0   6        4.85        3.75      2.89 o 
  -8   0   6     1011.68     1037.53     21.10 o 
  -7   0   6     1481.89     1471.35     37.56 o 
  -6   0   6     1537.02     1579.90     20.84 o 
  -5   0   6     1006.84     1137.05     15.60 o 
  -4   0   6      893.81      911.04     12.54 o 
  -3   0   6     1915.07     1941.60     22.35 o 
  -2   0   6     4991.56     5184.36     66.75 o 
  -1   0   6     2490.76     2511.35     40.99 o 
   0   0   6      237.47      250.19      4.45 o 
   1   0   6      207.43      250.31      4.74 o 
   2   0   6        1.51        3.41      1.04 o 
   3   0   6       46.39       65.59      2.67 o 
   4   0   6        1.08       -0.37      1.09 o 
   5   0   6      153.04      153.18      3.85 o 
   6   0   6      221.91      190.11      7.78 o 
   7   0   6      113.77      121.54      8.11 o 
   8   0   6      746.25      693.42     28.45 o 
   9   0   6      363.72      351.64     12.89 o 
  10   0   6       34.80       28.51      5.33 o 
  11   0   6       21.57       21.78      5.20 o 
 -12   1   6        1.82        1.56      2.72 o 
 -11   1   6       12.42       16.36      3.18 o 
 -10   1   6        6.22        2.41      2.24 o 
  -9   1   6        0.35       -1.73      1.73 o 
  -8   1   6      132.37      136.92      4.89 o 
  -7   1   6        7.32       10.48      2.01 o 
  -6   1   6       21.02       13.80      1.69 o 
  -5   1   6      286.17      299.56      4.54 o 
  -4   1   6      194.92      175.60      3.10 o 
  -3   1   6     2122.78     2165.37     17.41 o 
  -2   1   6      108.27      114.13      1.87 o 
  -1   1   6     6714.21     7094.54     56.72 o 
   0   1   6        2.04        1.21      0.52 o 
   1   1   6     1948.02     2021.68     16.16 o 
   2   1   6     1507.72     1566.13     13.26 o 
   3   1   6      704.57      734.73      7.53 o 
   4   1   6       26.43       26.38      1.47 o 
   5   1   6      182.81      175.82      3.43 o 
   6   1   6      138.21      133.36      4.70 o 
   7   1   6      335.91      320.79      7.67 o 
   8   1   6      136.39      136.33      5.54 o 
   9   1   6      126.38      121.72      5.87 o 
  10   1   6        0.00       -2.16      2.16 o 
  11   1   6      100.94       94.63      6.12 o 
 -12   2   6      217.86      222.50      7.93 o 
 -11   2   6      241.75      271.15      8.22 o 
 -10   2   6      282.67      283.32      7.89 o 
  -9   2   6       30.35       34.01      3.27 o 
  -8   2   6       77.71       79.98      4.15 o 
  -7   2   6        5.95        3.01      1.38 o 
  -6   2   6     2124.27     2091.27     18.43 o 
  -5   2   6      192.39      179.86      3.47 o 
  -4   2   6      193.45      232.24      3.66 o 
  -3   2   6      376.90      399.31      4.67 o 
  -2   2   6     2203.30     2370.53     22.85 o 
  -1   2   6     5766.67     6185.93     55.91 o 
   0   2   6        1.36        1.79      0.90 o 
   1   2   6      918.81      982.59      8.87 o 
   2   2   6      230.44      272.94      3.79 o 
   3   2   6      174.67      192.50      3.26 o 
   4   2   6      222.15      241.20      4.61 o 
   5   2   6       76.83       66.76      2.69 o 
   6   2   6      499.02      428.83      9.74 o 
   7   2   6       95.62       85.23      4.57 o 
   8   2   6       17.16       14.33      2.61 o 
   9   2   6      104.68       96.08      5.51 o 
  10   2   6       68.50       61.14      4.86 o 
  11   2   6        0.02       -2.02      2.27 o 
 -12   3   6        1.20        0.57      2.63 o 
 -11   3   6      129.41      140.62      6.13 o 
 -10   3   6       27.53       39.92      4.56 o 
  -9   3   6       93.42       94.44      4.80 o 
  -8   3   6       57.20       54.56      3.66 o 
  -7   3   6        2.01        3.44      1.35 o 
  -6   3   6      509.08      452.00      6.27 o 
  -5   3   6        1.30        1.04      0.97 o 
  -4   3   6        6.63       10.82      2.21 o 
  -3   3   6      815.17      855.04      9.37 o 
  -2   3   6       87.78      130.83      2.35 o 
  -1   3   6       13.58        5.98      0.97 o 
   0   3   6      379.47      361.75      4.08 o 
   1   3   6      378.97      431.15      4.88 o 
   2   3   6     1326.67     1464.81     12.67 o 
   3   3   6        1.05        2.15      0.80 o 
   4   3   6      868.67      851.56      8.76 o 
   5   3   6      470.48      463.60      6.72 o 
   6   3   6       51.09       43.42      3.18 o 
   7   3   6      355.21      307.47     14.14 o 
   8   3   6      370.87      356.95      8.87 o 
   9   3   6       79.95       80.79      5.59 o 
  10   3   6        7.13        5.70      2.72 o 
  11   3   6       12.52        7.71      3.06 o 
 -12   4   6       13.11       10.35      3.13 o 
 -11   4   6      324.96      332.40      9.02 o 
 -10   4   6        0.43       -2.03      2.03 o 
  -9   4   6       32.08       28.36      3.53 o 
  -8   4   6        0.52        0.60      1.71 o 
  -7   4   6      216.19      189.88      4.21 o 
  -6   4   6      154.02      153.41      3.59 o 
  -5   4   6      223.46      225.90      4.05 o 
  -4   4   6       32.15       39.25      1.91 o 
  -3   4   6      183.87      200.25      3.20 o 
  -2   4   6      498.34      544.43      5.67 o 
  -1   4   6       14.08        9.85      1.05 o 
   0   4   6      166.90      186.09      2.76 o 
   1   4   6      462.33      544.49      5.82 o 
   2   4   6      580.69      694.08      7.20 o 
   3   4   6       96.05       81.25      2.28 o 
   4   4   6       78.71       61.33      2.31 o 
   5   4   6      298.70      292.15      4.51 o 
   6   4   6       33.43       34.15      2.92 o 
   7   4   6       31.59       27.82      2.97 o 
   8   4   6       49.16       41.23      3.70 o 
   9   4   6        0.12        2.04      2.35 o 
  10   4   6       13.80       17.00      4.37 o 
  11   4   6        0.01       -2.46      2.46 o 
 -11   5   6       12.52       11.70      3.09 o 
 -10   5   6      189.64      199.27      6.72 o 
  -9   5   6        0.14        4.59      2.19 o 
  -8   5   6      447.07      433.39      8.78 o 
  -7   5   6      134.92      136.70      5.00 o 
  -6   5   6      226.65      215.40      4.31 o 
  -5   5   6      863.49      851.53      9.21 o 
  -4   5   6       12.90       15.32      1.40 o 
  -3   5   6      495.40      543.39      6.11 o 
  -2   5   6     1306.59     1297.01     11.35 o 
  -1   5   6     3177.89     3296.96     25.32 o 
   0   5   6       81.88      118.05      2.89 o 
   1   5   6     2122.47     2278.96     18.40 o 
   2   5   6     1706.67     1662.89     14.32 o 
   3   5   6      906.45      914.83      9.25 o 
   4   5   6        2.90        2.54      1.13 o 
   5   5   6      392.02      349.85      5.18 o 
   6   5   6      454.36      433.49      8.62 o 
   7   5   6      196.63      189.11      5.98 o 
   8   5   6       46.37       43.03      3.72 o 
   9   5   6        5.39        5.10      2.43 o 
  10   5   6       44.22       48.28      4.49 o 
 -11   6   6       32.28       29.58      3.76 o 
 -10   6   6        0.75        2.53      2.30 o 
  -9   6   6        0.05        2.08      2.32 o 
  -8   6   6       16.68       13.94      2.30 o 
  -7   6   6       34.29       28.03      2.12 o 
  -6   6   6       36.49       40.71      2.96 o 
  -5   6   6      882.63      812.11      9.04 o 
  -4   6   6     1083.55     1061.44     10.51 o 
  -3   6   6       80.33      102.70      2.54 o 
  -2   6   6     1767.19     1809.04     15.20 o 
  -1   6   6       35.06       33.62      1.34 o 
   0   6   6       18.31       31.00      1.35 o 
   1   6   6      152.37      126.80      2.54 o 
   2   6   6       72.96       69.88      2.27 o 
   3   6   6      459.60      431.58      5.67 o 
   4   6   6      145.58      146.55      3.29 o 
   5   6   6       85.55       74.75      2.57 o 
   6   6   6      279.29      229.28      6.80 o 
   7   6   6        5.30        2.27      2.09 o 
   8   6   6       55.37       50.60      4.01 o 
   9   6   6       50.16       44.96      4.09 o 
  10   6   6       74.50       73.79      5.33 o 
 -11   7   6        3.14        3.57      3.09 o 
 -10   7   6       58.35       63.22      4.58 o 
  -9   7   6       35.40       30.88      3.37 o 
  -8   7   6      134.37      132.37      4.39 o 
  -7   7   6       75.53       66.31      2.98 o 
  -6   7   6       45.76       37.19      2.30 o 
  -5   7   6        4.22        3.97      1.20 o 
  -4   7   6        7.54       12.82      1.35 o 
  -3   7   6      102.00      113.59      2.61 o 
  -2   7   6      226.78      290.12      4.05 o 
  -1   7   6       12.23       16.75      1.23 o 
   0   7   6      613.55      569.90      6.18 o 
   1   7   6      588.18      596.25      6.58 o 
   2   7   6        0.56        2.31      0.93 o 
   3   7   6       13.14       14.57      1.45 o 
   4   7   6        6.58        4.78      1.29 o 
   5   7   6        8.99       13.07      1.58 o 
   6   7   6      190.36      199.70      7.03 o 
   7   7   6       35.21       31.37      3.11 o 
   8   7   6      131.14      126.60      5.41 o 
   9   7   6       82.67       90.16      8.92 o 
  10   7   6        1.14        0.63      2.52 o 
 -11   8   6       60.71       60.13      5.55 o 
 -10   8   6       48.31       49.40      4.17 o 
  -9   8   6        3.77        5.63      2.28 o 
  -8   8   6        0.04       -0.65      1.60 o 
  -7   8   6        1.55        0.23      1.34 o 
  -6   8   6     1207.13     1141.81     12.23 o 
  -5   8   6      124.60      120.22      3.20 o 
  -4   8   6      105.44       95.33      2.67 o 
  -3   8   6      226.07      225.01      3.77 o 
  -2   8   6     1758.80     1870.32     16.00 o 
  -1   8   6        0.64        1.77      0.63 o 
   0   8   6       47.82       41.91      1.96 o 
   1   8   6        0.08        1.10      0.75 o 
   2   8   6       33.01       22.88      1.51 o 
   3   8   6      781.42      749.44      8.40 o 
   4   8   6      251.73      272.18      4.73 o 
   5   8   6      664.45      597.93      7.76 o 
   6   8   6        0.88       -1.45      1.45 o 
   7   8   6       16.46       22.15      3.47 o 
   8   8   6        7.07       11.58      2.62 o 
   9   8   6       28.58       26.56      3.51 o 
  10   8   6       43.00       52.02      4.75 o 
 -11   9   6       31.99       21.12      5.12 o 
 -10   9   6       69.34       62.18      6.88 o 
  -9   9   6      147.92      142.07      5.59 o 
  -8   9   6        0.14        0.86      1.59 o 
  -7   9   6       94.37       89.44      4.72 o 
  -6   9   6       52.08       44.91      2.54 o 
  -5   9   6        1.99       -0.16      1.15 o 
  -4   9   6        0.24        0.21      0.97 o 
  -3   9   6      309.43      307.04      4.55 o 
  -2   9   6       44.44       45.80      1.67 o 
  -1   9   6        0.52        0.77      0.95 o 
   0   9   6      291.04      314.66      5.33 o 
   1   9   6        4.93        7.39      1.13 o 
   2   9   6      164.52      176.36      3.41 o 
   3   9   6        0.00       -0.62      0.99 o 
   4   9   6        1.52        1.52      1.13 o 
   5   9   6       71.41       70.15      3.06 o 
   6   9   6        0.00        3.04      1.84 o 
   7   9   6       92.63       85.73      4.87 o 
   8   9   6      150.89      142.63      7.56 o 
   9   9   6      185.29      205.25      7.26 o 
  10   9   6      131.12      147.14      6.98 o 
 -10  10   6      121.76      124.94      9.38 o 
  -9  10   6        8.12        8.80      3.00 o 
  -8  10   6      104.45      109.30      5.03 o 
  -7  10   6        9.19        6.03      1.95 o 
  -6  10   6      123.84      128.00      4.72 o 
  -5  10   6       18.98       13.47      1.95 o 
  -4  10   6       19.59       17.51      1.92 o 
  -3  10   6      189.94      194.39      5.25 o 
  -2  10   6     1043.25     1085.58     12.43 o 
  -1  10   6      344.45      394.51      6.34 o 
   0  10   6      636.56      558.64      7.81 o 
   1  10   6      504.86      472.28      7.10 o 
   2  10   6      152.43      177.69      3.48 o 
   3  10   6      673.35      684.18      8.16 o 
   4  10   6       97.75      105.15      3.12 o 
   5  10   6       10.52        8.61      1.52 o 
   6  10   6       38.38       44.18      3.56 o 
   7  10   6      101.61      103.61      5.03 o 
   8  10   6      115.57      124.75      5.82 o 
   9  10   6       65.09       58.16      4.69 o 
 -10  11   6        5.07        4.66      4.05 o 
  -9  11   6        7.16        7.52      3.81 o 
  -8  11   6       43.65       40.50      4.28 o 
  -7  11   6        1.91        3.33      2.08 o 
  -6  11   6       19.77       15.54      2.19 o 
  -5  11   6      202.24      169.04      4.69 o 
  -4  11   6      345.78      316.50      6.19 o 
  -3  11   6      271.72      217.98      4.90 o 
  -2  11   6      511.51      486.02      7.48 o 
  -1  11   6      429.18      391.38      6.97 o 
   0  11   6        9.32        9.87      2.09 o 
   1  11   6        0.86       -0.03      1.27 o 
   2  11   6      608.58      606.50      8.67 o 
   3  11   6      184.80      174.65      4.50 o 
   4  11   6      192.04      214.79      5.77 o 
   5  11   6        0.14        0.15      1.23 o 
   6  11   6       51.53       64.96      4.66 o 
   7  11   6        2.04        0.53      2.06 o 
   8  11   6      213.21      235.85      7.44 o 
   9  11   6        6.22        9.44      3.08 o 
 -10  12   6       94.02      110.86      8.96 o 
  -9  12   6      100.01      107.24      8.40 o 
  -8  12   6      139.41      135.08      8.22 o 
  -7  12   6       32.84       35.23      3.05 o 
  -6  12   6        7.91       10.94      2.09 o 
  -5  12   6       42.13       37.93      2.84 o 
  -4  12   6       31.98       28.10      2.42 o 
  -3  12   6       27.94       23.20      2.21 o 
  -2  12   6       76.53       86.12      3.38 o 
  -1  12   6        8.19        7.81      1.57 o 
   0  12   6        7.54        4.62      1.95 o 
   1  12   6       72.91       94.05      3.39 o 
   2  12   6      833.06      736.18     10.08 o 
   3  12   6        0.26       -1.18      1.18 o 
   4  12   6      767.74      770.62     10.79 o 
   5  12   6        8.63        9.40      1.91 o 
   6  12   6       24.39       26.81      4.39 o 
   7  12   6      123.41      147.58      9.47 o 
   8  12   6      143.79      143.84      8.77 o 
   9  12   6      399.95      440.92     12.89 o 
  -9  13   6      107.59      136.88      8.55 o 
  -8  13   6      169.28      171.98     13.84 o 
  -7  13   6       31.01       28.69      2.88 o 
  -6  13   6       98.52       84.57      4.27 o 
  -5  13   6       21.00       16.05      2.27 o 
  -4  13   6       14.71       16.79      2.26 o 
  -3  13   6       85.51       82.25      3.56 o 
  -2  13   6       61.69       54.14      3.03 o 
  -1  13   6      452.42      474.71      8.62 o 
   0  13   6      872.10      839.13     11.06 o 
   1  13   6        0.10       -0.18      1.29 o 
   2  13   6      285.40      266.39      5.70 o 
   3  13   6       17.80       11.27      1.85 o 
   4  13   6       96.63       81.63      3.68 o 
   5  13   6        3.33        6.77      1.90 o 
   6  13   6        0.07        2.41      2.49 o 
   7  13   6       17.19       25.57      5.54 o 
   8  13   6        7.70        2.48      4.00 o 
  -9  14   6       23.35       20.75      7.14 o 
  -8  14   6        2.77        3.12      3.53 o 
  -7  14   6        0.15       -0.09      2.18 o 
  -6  14   6      105.10      108.63      4.71 o 
  -5  14   6      196.32      202.64      6.18 o 
  -4  14   6       38.52       38.73      3.18 o 
  -3  14   6       31.19       36.86      2.81 o 
  -2  14   6       34.16       31.85      2.55 o 
  -1  14   6        2.30        1.06      1.47 o 
   0  14   6       64.73       63.38      6.81 o 
   1  14   6        0.27        1.55      1.77 o 
   2  14   6       34.53       33.52      3.08 o 
   3  14   6      104.92      100.11      4.85 o 
   4  14   6        1.25        0.88      1.93 o 
   5  14   6       88.76       86.03      5.88 o 
   6  14   6       58.80       41.29      5.94 o 
   7  14   6        9.92        9.50      4.24 o 
   8  14   6        0.03       -3.42      3.42 o 
  -8  15   6       28.00       17.95      7.14 o 
  -7  15   6       97.61      116.37      7.28 o 
  -6  15   6       67.63       69.00      7.75 o 
  -5  15   6       80.26       70.49      4.62 o 
  -4  15   6      288.53      299.83      7.98 o 
  -3  15   6        3.78        5.16      2.17 o 
  -2  15   6      673.11      637.37     12.48 o 
  -1  15   6        2.63        2.41      1.92 o 
   0  15   6      210.41      213.02      6.44 o 
   1  15   6        4.66        0.55      2.27 o 
   2  15   6       62.27       56.21      4.01 o 
   3  15   6      138.78      131.87      5.48 o 
   4  15   6       11.21       11.34      2.62 o 
   5  15   6      190.56      207.86      6.77 o 
   6  15   6        1.81        3.86      4.00 o 
   7  15   6        0.02        3.99      4.05 o 
  -8  16   6       53.02       62.30     10.17 o 
  -7  16   6        3.78        9.05      3.49 o 
  -6  16   6      221.32      231.65      8.95 o 
  -5  16   6        8.48        9.44      3.29 o 
  -4  16   6      271.54      264.50      7.80 o 
  -3  16   6       44.90       40.39      3.67 o 
  -2  16   6       16.60       16.16      2.69 o 
  -1  16   6       99.94       95.46      6.09 o 
   0  16   6       85.41       72.91      4.49 o 
   1  16   6       19.00       18.76      2.80 o 
   2  16   6        2.58        3.42      2.78 o 
   3  16   6        0.22        0.86      2.87 o 
   4  16   6       18.04       19.46      4.56 o 
   5  16   6      115.41      110.59      5.90 o 
   6  16   6      302.66      317.03     18.17 o 
   7  16   6        0.18        1.49      3.97 o 
  -7  17   6        7.01        8.18      3.36 o 
  -6  17   6      197.78      228.79      9.72 o 
  -5  17   6      437.97      459.55     12.86 o 
  -4  17   6      211.46      223.37      8.87 o 
  -3  17   6       95.30      102.26      5.71 o 
  -2  17   6        4.94        3.74      2.35 o 
  -1  17   6       37.48       32.67      3.48 o 
   0  17   6        0.52        3.25      2.17 o 
   1  17   6       33.62       24.91      3.26 o 
   2  17   6      170.38      164.17      6.24 o 
   3  17   6       15.39       12.25      2.74 o 
   4  17   6       39.30       29.48      3.72 o 
   5  17   6        9.05       10.24      2.80 o 
   6  17   6      163.83      155.39     10.39 o 
  -6  18   6       52.87       51.73      7.60 o 
  -5  18   6      127.57      114.94      7.55 o 
  -4  18   6       52.63       50.33      5.28 o 
  -3  18   6       26.67       25.14      4.12 o 
  -2  18   6        3.60        3.93      2.35 o 
  -1  18   6      104.03      107.26      5.64 o 
   0  18   6       17.80       18.50      3.08 o 
   1  18   6        9.17        9.78      2.71 o 
   2  18   6       11.32       10.41      2.83 o 
   3  18   6       84.15       89.67      5.64 o 
   4  18   6       55.93       50.86      4.44 o 
   5  18   6      118.62      126.98      6.40 o 
  -5  19   6        1.51        0.47      2.88 o 
  -4  19   6      125.61      135.27      8.01 o 
  -3  19   6      232.73      227.41      9.44 o 
  -2  19   6        0.61        1.45      2.76 o 
  -1  19   6       94.19       98.81      5.64 o 
   0  19   6        0.05       -2.07      2.07 o 
   1  19   6       31.38       31.57      3.68 o 
   2  19   6       33.87       29.48      3.73 o 
   3  19   6       87.31       97.59      5.96 o 
   4  19   6      235.46      240.58      8.16 o 
  -3  20   6        4.01        1.89      3.04 o 
  -2  20   6       50.44       53.65      6.22 o 
  -1  20   6       14.61       18.57      4.10 o 
   0  20   6        9.94        8.57      4.16 o 
   1  20   6        0.09       -2.18      2.18 o 
   2  20   6       21.39       24.92      3.72 o 
 -12   1   7      186.69      199.96      7.45 o 
 -11   1   7        0.84        1.40      2.28 o 
 -10   1   7        3.79        4.14      2.31 o 
  -9   1   7       26.38       22.91      3.98 o 
  -8   1   7      308.65      319.07      5.89 o 
  -7   1   7      667.59      630.45     10.43 o 
  -6   1   7      509.03      537.64      6.97 o 
  -5   1   7       42.69       42.02      1.97 o 
  -4   1   7       41.76       46.49      2.02 o 
  -3   1   7      829.18      915.15      8.59 o 
  -2   1   7      273.94      329.32      4.55 o 
  -1   1   7        2.74        8.54      0.88 o 
   0   1   7     9600.67    10162.11     73.36 o 
   1   1   7     1458.87     1555.05     14.80 o 
   2   1   7      152.18      196.08      4.53 o 
   3   1   7      570.86      651.25      7.15 o 
   4   1   7      984.70      969.75     10.24 o 
   5   1   7     1537.92     1508.00     13.73 o 
   6   1   7      139.41      112.35      4.54 o 
   7   1   7      191.65      180.91      5.92 o 
   8   1   7       40.21       40.29      3.75 o 
   9   1   7      124.79      116.97      5.84 o 
  10   1   7      103.90      116.03      6.49 o 
  11   1   7       44.69       52.35      4.90 o 
 -12   2   7        6.01        5.43      2.92 o 
 -11   2   7        2.09        2.18      3.25 o 
 -10   2   7       36.91       39.00      3.65 o 
  -9   2   7      140.61      138.72      5.26 o 
  -8   2   7        9.54        6.12      1.62 o 
  -7   2   7      533.11      530.00      7.32 o 
  -6   2   7      158.27      155.37      3.60 o 
  -5   2   7      288.29      295.54      4.61 o 
  -4   2   7       35.80       32.97      1.59 o 
  -3   2   7     1710.59     1831.56     17.66 o 
  -2   2   7       50.82       66.90      1.99 o 
  -1   2   7        4.04        3.37      0.77 o 
   0   2   7      310.65      284.30      3.81 o 
   1   2   7      614.72      717.13      7.84 o 
   2   2   7       49.76       52.00      1.80 o 
   3   2   7       54.88       70.15      2.14 o 
   4   2   7      192.80      184.72      3.50 o 
   5   2   7      116.72      111.23      2.76 o 
   6   2   7      519.37      497.48      9.36 o 
   7   2   7       83.43       85.51      4.52 o 
   8   2   7       39.75       38.62      3.62 o 
   9   2   7      179.84      189.88      6.86 o 
  10   2   7       62.04       64.47      5.01 o 
  11   2   7        1.30        1.50      2.78 o 
 -12   3   7        2.91       -1.57      2.94 o 
 -11   3   7        0.08        1.87      2.51 o 
 -10   3   7      455.53      476.88     10.30 o 
  -9   3   7       26.75       33.20      4.03 o 
  -8   3   7       93.56       98.46      3.37 o 
  -7   3   7      229.68      240.64      5.19 o 
  -6   3   7       50.17       40.39      2.22 o 
  -5   3   7       35.19       37.20      2.53 o 
  -4   3   7      264.12      249.32      3.88 o 
  -3   3   7      403.02      451.88      5.21 o 
  -2   3   7      210.79      255.04      4.08 o 
  -1   3   7       44.06       48.54      1.77 o 
   0   3   7      200.76      236.53      3.20 o 
   1   3   7      189.50      220.88      3.35 o 
   2   3   7      341.34      375.37      4.86 o 
   3   3   7       60.65       72.45      2.23 o 
   4   3   7      664.05      624.65      7.27 o 
   5   3   7      429.27      396.09      5.48 o 
   6   3   7        1.18        1.50      1.69 o 
   7   3   7       58.44       68.82      4.29 o 
   8   3   7        6.23        1.77      2.25 o 
   9   3   7        0.14       -2.08      2.08 o 
  10   3   7      138.29      139.81      6.72 o 
 -11   4   7        0.09        2.12      2.48 o 
 -10   4   7       86.39       98.24      5.19 o 
  -9   4   7      172.81      177.15      8.38 o 
  -8   4   7      157.45      140.30      3.96 o 
  -7   4   7        5.17        5.29      1.43 o 
  -6   4   7       10.84       13.19      2.06 o 
  -5   4   7       38.72       32.36      1.89 o 
  -4   4   7       85.62      101.07      2.51 o 
  -3   4   7       31.26       33.61      1.45 o 
  -2   4   7      369.42      396.56      6.71 o 
  -1   4   7        2.98       -0.55      0.99 o 
   0   4   7       28.77       21.00      1.11 o 
   1   4   7      311.19      353.33      4.52 o 
   2   4   7        2.94        5.34      0.94 o 
   3   4   7        0.31        2.17      0.94 o 
   4   4   7        9.28        5.61      1.17 o 
   5   4   7      512.63      528.59      6.70 o 
   6   4   7      107.40       93.65      4.25 o 
   7   4   7      304.16      277.34      7.29 o 
   8   4   7      329.60      319.38      8.40 o 
   9   4   7       62.71       57.75      4.57 o 
  10   4   7      142.09      135.95      8.59 o 
 -11   5   7       37.80       35.77      4.49 o 
 -10   5   7      113.88      112.54      5.64 o 
  -9   5   7        5.91        5.13      2.42 o 
  -8   5   7        2.61        0.45      1.45 o 
  -7   5   7        7.51        6.92      2.34 o 
  -6   5   7        1.52        1.56      1.18 o 
  -5   5   7      370.54      385.61      5.60 o 
  -4   5   7       23.34       37.80      2.21 o 
  -3   5   7      161.53      183.47      3.63 o 
  -2   5   7        0.03        1.45      0.64 o 
  -1   5   7     2437.63     2541.49     26.28 o 
   0   5   7       13.09       14.17      1.23 o 
   1   5   7      172.21      204.66      3.42 o 
   2   5   7       32.74       41.00      2.79 o 
   3   5   7      302.06      262.33      4.27 o 
   4   5   7      317.64      320.76      4.98 o 
   5   5   7       15.83       11.88      1.45 o 
   6   5   7       64.95       58.59      4.12 o 
   7   5   7        3.34        3.35      1.90 o 
   8   5   7       47.17       50.80      4.06 o 
   9   5   7        2.84        5.04      2.42 o 
  10   5   7       97.01       97.48      7.19 o 
 -11   6   7       93.95       87.79      9.22 o 
 -10   6   7       12.52       11.36      3.90 o 
  -9   6   7        2.42        2.44      2.15 o 
  -8   6   7       39.92       40.97      2.66 o 
  -7   6   7        2.04        1.00      1.37 o 
  -6   6   7      125.66      100.95      3.13 o 
  -5   6   7       37.89       28.84      4.33 o 
  -4   6   7       52.67       45.03      2.05 o 
  -3   6   7      236.78      222.55      3.65 o 
  -2   6   7      236.83      264.85      3.77 o 
  -1   6   7      367.08      349.63      6.87 o 
   0   6   7      825.78      925.59      8.89 o 
   1   6   7      269.19      320.05      4.41 o 
   2   6   7       30.74       27.60      1.66 o 
   3   6   7      170.99      170.54      3.49 o 
   4   6   7        0.09       -0.50      1.24 o 
   5   6   7      265.10      237.43      5.93 o 
   6   6   7       14.92       12.51      2.27 o 
   7   6   7       87.09       82.17      4.66 o 
   8   6   7       15.08       12.45      2.73 o 
   9   6   7      154.79      150.26      6.46 o 
  10   6   7       12.38       10.43      3.00 o 
 -11   7   7      150.79      149.45      7.81 o 
 -10   7   7      101.58       96.86      6.24 o 
  -9   7   7      328.44      347.37      8.41 o 
  -8   7   7        8.13        5.73      1.73 o 
  -7   7   7      100.78       82.17      3.21 o 
  -6   7   7      136.31      136.89      3.61 o 
  -5   7   7      127.19      126.57      3.29 o 
  -4   7   7       74.57       69.81      2.38 o 
  -3   7   7     1138.06     1156.34     11.08 o 
  -2   7   7       88.36       83.12      2.15 o 
  -1   7   7       68.74       56.27      1.75 o 
   0   7   7      161.75      163.56      2.96 o 
   1   7   7     2357.53     2208.82     18.48 o 
   2   7   7       75.25       73.63      2.34 o 
   3   7   7      600.17      610.92      7.38 o 
   4   7   7      180.21      148.47      4.07 o 
   5   7   7      386.96      361.07      5.70 o 
   6   7   7        4.73        5.89      1.98 o 
   7   7   7       42.30       38.97      3.53 o 
   8   7   7        4.85        4.53      2.38 o 
   9   7   7       12.34       11.65      2.98 o 
  10   7   7       14.10       10.59      3.31 o 
 -11   8   7       18.92       16.57      3.72 o 
 -10   8   7       92.02      105.36      9.33 o 
  -9   8   7       30.60       33.72      3.98 o 
  -8   8   7       10.74        7.93      1.79 o 
  -7   8   7       66.73       71.53      3.52 o 
  -6   8   7        7.14        6.71      1.66 o 
  -5   8   7      122.22      122.95      3.27 o 
  -4   8   7        0.12        0.64      1.13 o 
  -3   8   7      416.14      410.09      5.49 o 
  -2   8   7      920.72      923.42      9.24 o 
  -1   8   7      315.73      287.51      7.38 o 
   0   8   7       41.06       44.07      1.72 o 
   1   8   7      619.64      583.92      6.78 o 
   2   8   7       13.15       11.30      1.28 o 
   3   8   7       81.72       83.48      2.66 o 
   4   8   7      201.33      195.38      6.29 o 
   5   8   7      480.53      449.54      6.67 o 
   6   8   7       41.95       37.45      3.21 o 
   7   8   7        0.30       -1.67      1.67 o 
   8   8   7       34.82       38.06      3.69 o 
   9   8   7       56.69       54.59      4.53 o 
  10   8   7       38.64       38.96      4.33 o 
 -10   9   7        8.18        5.65      3.81 o 
  -9   9   7        0.64        2.19      4.22 o 
  -8   9   7        1.93        2.69      1.63 o 
  -7   9   7       83.34       71.16      3.22 o 
  -6   9   7       51.74       51.69      2.95 o 
  -5   9   7      132.32      123.31      3.45 o 
  -4   9   7       96.59       99.24      2.94 o 
  -3   9   7       44.25       37.97      2.27 o 
  -2   9   7       34.27       44.43      1.77 o 
  -1   9   7     1412.40     1396.66     12.74 o 
   0   9   7      762.90      750.65      7.96 o 
   1   9   7       29.94       32.37      1.70 o 
   2   9   7       28.84       26.70      1.70 o 
   3   9   7     1126.78     1071.69     11.17 o 
   4   9   7        7.19        3.23      1.25 o 
   5   9   7      213.48      223.58      4.62 o 
   6   9   7       51.46       48.22      3.57 o 
   7   9   7        1.92        0.68      1.99 o 
   8   9   7       11.05       13.36      2.83 o 
   9   9   7       32.53       34.14      3.95 o 
 -10  10   7      244.17      275.93     33.96 o 
  -9  10   7      106.25      109.80     12.98 o 
  -8  10   7      138.32      126.32      5.29 o 
  -7  10   7       14.04       22.14      2.46 o 
  -6  10   7        6.89        4.70      1.73 o 
  -5  10   7      132.61      120.53      4.02 o 
  -4  10   7     1333.00     1305.57     14.84 o 
  -3  10   7      321.38      287.94      7.29 o 
  -2  10   7      129.48      104.02      3.25 o 
  -1  10   7        1.84        5.34      1.68 o 
   0  10   7      248.21      246.92      8.04 o 
   1  10   7       40.81       41.68      2.46 o 
   2  10   7       16.83       13.01      1.53 o 
   3  10   7       19.47       15.91      1.60 o 
   4  10   7      118.15      131.37      3.53 o 
   5  10   7      148.23      170.95      4.96 o 
   6  10   7        1.53       -0.74      1.72 o 
   7  10   7        4.13        1.55      3.14 o 
   8  10   7       20.33       19.58      3.15 o 
   9  10   7        3.04        3.65      2.64 o 
 -10  11   7        3.87        3.96      3.63 o 
  -9  11   7       49.43       53.22      8.87 o 
  -8  11   7        7.04        4.77      2.70 o 
  -7  11   7       45.98       45.41      3.71 o 
  -6  11   7       70.93       62.99      3.61 o 
  -5  11   7      350.69      323.18      7.46 o 
  -4  11   7      284.61      263.91      5.74 o 
  -3  11   7        1.91        1.82      1.34 o 
  -2  11   7        5.48        8.13      1.60 o 
  -1  11   7      237.25      241.62      5.06 o 
   0  11   7       22.32       17.77      2.38 o 
   1  11   7      799.75      793.03     10.37 o 
   2  11   7      249.29      209.04      4.89 o 
   3  11   7       72.38       70.32      3.79 o 
   4  11   7        0.06        1.40      1.44 o 
   5  11   7       92.24       93.78      3.77 o 
   6  11   7      139.33      161.00      6.77 o 
   7  11   7       82.23       73.71      5.06 o 
   8  11   7       47.20       42.78      4.81 o 
   9  11   7       41.08       44.90      5.27 o 
  -9  12   7      110.28      118.75      8.53 o 
  -8  12   7        2.59        8.36      3.02 o 
  -7  12   7        5.15        4.34      2.26 o 
  -6  12   7        3.38        4.98      3.00 o 
  -5  12   7       17.09       16.41      2.23 o 
  -4  12   7       48.77       47.27      3.71 o 
  -3  12   7       71.55       74.23      3.44 o 
  -2  12   7       12.50       16.19      1.86 o 
  -1  12   7       64.10       70.11      3.07 o 
   0  12   7      212.24      188.52      4.64 o 
   1  12   7      126.64      120.18      5.14 o 
   2  12   7      178.98      166.07      4.54 o 
   3  12   7       22.62       16.63      2.04 o 
   4  12   7      119.64      116.64      4.08 o 
   5  12   7      100.91      113.73      4.22 o 
   6  12   7       94.04       96.44      5.88 o 
   7  12   7        3.99        2.06      2.73 o 
   8  12   7       56.24       74.67      6.15 o 
  -9  13   7       20.26       17.02      4.74 o 
  -8  13   7      451.37      443.84     11.99 o 
  -7  13   7       43.86       48.49      4.08 o 
  -6  13   7      191.40      178.12      7.24 o 
  -5  13   7        0.29       -0.34      1.91 o 
  -4  13   7       99.07       95.40      4.05 o 
  -3  13   7       67.90       68.44      4.15 o 
  -2  13   7      572.30      559.54      8.77 o 
  -1  13   7      218.78      236.88      5.39 o 
   0  13   7      147.89      157.50      5.39 o 
   1  13   7      178.37      183.71      6.00 o 
   2  13   7        1.73        1.18      1.40 o 
   3  13   7      565.55      605.39      9.47 o 
   4  13   7       60.84       73.17      3.83 o 
   5  13   7      268.85      305.82      6.75 o 
   6  13   7       60.10       64.83      6.44 o 
   7  13   7      110.80      128.95      6.84 o 
   8  13   7       25.10       18.22      5.19 o 
  -9  14   7       14.96       13.72      4.51 o 
  -8  14   7      261.66      291.10     12.06 o 
  -7  14   7        1.45        1.89      2.31 o 
  -6  14   7      229.71      244.22      7.40 o 
  -5  14   7       87.71       75.25      4.60 o 
  -4  14   7       79.72       73.09      4.18 o 
  -3  14   7      657.02      640.94      9.99 o 
  -2  14   7      181.37      193.38      5.13 o 
  -1  14   7        1.39       -0.09      1.43 o 
   0  14   7        1.37        1.93      1.49 o 
   1  14   7        2.67        1.18      1.85 o 
   2  14   7       41.22       39.21      3.36 o 
   3  14   7       60.18       57.43      4.06 o 
   4  14   7      113.53      107.74      5.02 o 
   5  14   7       54.82       67.59      5.18 o 
   6  14   7       15.62       18.92      4.72 o 
   7  14   7      111.81      107.84      9.35 o 
  -8  15   7        1.33        5.41      5.62 o 
  -7  15   7      286.99      310.15     10.45 o 
  -6  15   7        0.01       -0.20      2.61 o 
  -5  15   7       80.39       85.58      6.10 o 
  -4  15   7       49.35       61.23      7.65 o 
  -3  15   7       75.73       84.65      6.09 o 
  -2  15   7      168.14      169.09      5.89 o 
  -1  15   7       55.40       59.45      5.03 o 
   0  15   7       28.27       22.10      2.80 o 
   1  15   7       18.74       18.84      2.78 o 
   2  15   7       56.40       55.73      4.03 o 
   3  15   7       16.08       18.95      2.80 o 
   4  15   7      317.26      314.31      8.25 o 
   5  15   7        9.35        9.07      3.25 o 
   6  15   7      140.98      153.11      9.51 o 
   7  15   7       14.55        8.64      4.56 o 
  -7  16   7       75.57       87.56      6.74 o 
  -6  16   7        0.37       -0.10      2.66 o 
  -5  16   7       29.96       31.83      4.36 o 
  -4  16   7        1.85        2.25      2.70 o 
  -3  16   7        0.23       -0.97      2.19 o 
  -2  16   7       86.60       72.40      5.71 o 
  -1  16   7        2.13       -1.80      1.80 o 
   0  16   7       25.00       22.29      3.03 o 
   1  16   7       12.02       15.48      2.65 o 
   2  16   7       16.55       10.21      2.61 o 
   3  16   7       12.99       13.01      3.81 o 
   4  16   7       10.16       14.40      2.94 o 
   5  16   7      165.32      159.92      7.96 o 
   6  16   7       16.12       12.50      4.71 o 
  -7  17   7      104.96      106.35     12.98 o 
  -6  17   7        9.98        6.30      3.39 o 
  -5  17   7      251.96      264.52     12.15 o 
  -4  17   7        0.84       -0.81      2.73 o 
  -3  17   7      280.62      308.38     22.93 o 
  -2  17   7      172.74      171.96      9.23 o 
  -1  17   7       29.89       24.07      3.16 o 
   0  17   7      355.35      355.37      8.96 o 
   1  17   7       41.26       39.20      3.72 o 
   2  17   7       84.68       91.43      5.36 o 
   3  17   7       60.94       66.81      5.18 o 
   4  17   7       87.43      102.30      5.84 o 
   5  17   7      105.03      110.25      7.28 o 
  -6  18   7       31.84       42.19      5.27 o 
  -5  18   7      134.66      151.98      8.09 o 
  -4  18   7        0.01        2.65      3.03 o 
  -3  18   7       94.70       94.87      6.82 o 
  -2  18   7       59.55       52.14      5.31 o 
  -1  18   7       12.95        9.83      3.34 o 
   0  18   7        0.72       -1.79      2.42 o 
   1  18   7       19.91       17.04      3.10 o 
   2  18   7        7.07        2.55      2.39 o 
   3  18   7        0.22       -2.39      2.87 o 
   4  18   7        0.53       -0.17      2.49 o 
   5  18   7       57.51       59.06     11.25 o 
  -4  19   7      128.59      136.53     18.06 o 
  -3  19   7       14.60        9.25      3.56 o 
  -2  19   7        1.72        0.11      2.81 o 
  -1  19   7       51.22       59.69      7.04 o 
   0  19   7       47.49       44.85      5.18 o 
   1  19   7        5.29        6.00      3.26 o 
   2  19   7       36.64       36.60      7.69 o 
   3  19   7      122.52      128.14      6.56 o 
  -3  20   7       28.75       34.73      5.03 o 
  -2  20   7        2.98        4.23      4.25 o 
  -1  20   7       18.78       16.87      3.97 o 
   0  20   7      101.47      105.89      7.66 o 
   1  20   7       78.41       81.01      6.87 o 
   2  20   7      159.93      184.19     11.79 o 
 -12   0   8       16.06       29.42      8.22 o 
 -11   0   8      153.07      179.96      9.45 o 
 -10   0   8      276.02      285.73     12.33 o 
  -9   0   8      203.88      192.66      8.77 o 
  -8   0   8       89.56       82.10      4.66 o 
  -7   0   8     1069.75      966.83     15.32 o 
  -6   0   8       17.56       23.49      2.49 o 
  -5   0   8     1987.01     1961.16     24.26 o 
  -4   0   8       66.34       68.41      2.77 o 
  -3   0   8       91.67      106.04      3.08 o 
  -2   0   8     6587.69     7251.47     74.98 o 
  -1   0   8     3356.19     3807.07     40.85 o 
   0   0   8     2540.93     2867.50     35.92 o 
   1   0   8     1778.07     1807.61     21.55 o 
   2   0   8       38.90       63.13      2.82 o 
   3   0   8       33.71       20.88      2.12 o 
   4   0   8      459.82      471.23      8.66 o 
   5   0   8     3598.10     3371.76     49.70 o 
   6   0   8     1195.07     1092.65     21.93 o 
   7   0   8      344.92      296.54     12.87 o 
   8   0   8       74.26       66.31      6.55 o 
   9   0   8        0.25       -2.74      2.74 o 
  10   0   8       11.31        8.07      8.65 o 
 -12   1   8        5.95       11.40      3.60 o 
 -11   1   8       78.11       74.75      6.71 o 
 -10   1   8       29.16       31.08      3.46 o 
  -9   1   8      247.98      256.76      7.04 o 
  -8   1   8      313.55      319.94      5.82 o 
  -7   1   8       74.18       81.50      3.47 o 
  -6   1   8      484.86      470.60      6.49 o 
  -5   1   8      239.48      242.15      5.03 o 
  -4   1   8      210.03      233.66      3.67 o 
  -3   1   8      211.69      245.58      3.44 o 
  -2   1   8     1874.55     2097.62     21.00 o 
  -1   1   8      277.88      312.12      4.50 o 
   0   1   8      330.83      279.69      4.92 o 
   1   1   8      362.02      366.62      5.07 o 
   2   1   8      106.21      113.81      2.63 o 
   3   1   8      220.39      243.37      4.07 o 
   4   1   8      738.09      701.81      7.95 o 
   5   1   8        0.60        3.16      2.02 o 
   6   1   8      287.66      265.58      6.82 o 
   7   1   8      109.58      114.10      8.06 o 
   8   1   8      107.32      106.49      7.31 o 
   9   1   8       20.28       11.92      2.82 o 
  10   1   8        8.61        6.76      2.83 o 
 -12   2   8       95.92      113.14     12.76 o 
 -11   2   8        7.65        4.28      3.12 o 
 -10   2   8        2.54        2.93      2.28 o 
  -9   2   8       13.97       13.93      2.75 o 
  -8   2   8      697.11      674.66      8.95 o 
  -7   2   8     1171.68     1124.37     12.07 o 
  -6   2   8      146.91      157.22      3.66 o 
  -5   2   8       18.61       24.48      1.85 o 
  -4   2   8       93.60       77.68      2.12 o 
  -3   2   8      365.21      368.12      4.43 o 
  -2   2   8       79.43       70.67      2.91 o 
  -1   2   8      499.51      561.10      7.40 o 
   0   2   8       54.21       85.17      2.22 o 
   1   2   8       99.16      142.61      2.72 o 
   2   2   8       42.69       30.67      1.62 o 
   3   2   8      487.63      477.05      6.73 o 
   4   2   8      122.18      128.57      3.08 o 
   5   2   8      196.14      155.39      6.76 o 
   6   2   8      349.50      311.75      9.62 o 
   7   2   8       74.68       67.82      4.32 o 
   8   2   8      265.97      279.19      7.96 o 
   9   2   8       10.30       10.00      2.77 o 
  10   2   8       23.70       22.97      3.63 o 
 -11   3   8        2.04        0.84      2.75 o 
 -10   3   8        0.79        3.23      2.29 o 
  -9   3   8        6.78        3.65      2.05 o 
  -8   3   8       23.73       27.48      2.33 o 
  -7   3   8      104.63      120.05      3.54 o 
  -6   3   8      562.70      528.71      7.65 o 
  -5   3   8       20.90       13.51      1.39 o 
  -4   3   8      406.46      447.33      5.58 o 
  -3   3   8       12.55       10.81      1.22 o 
  -2   3   8      315.94      337.95      5.03 o 
  -1   3   8      256.29      263.08      4.22 o 
   0   3   8      792.76      813.66      7.85 o 
   1   3   8     1057.33     1089.33     10.19 o 
   2   3   8      513.66      573.54      6.63 o 
   3   3   8      741.92      803.61      8.65 o 
   4   3   8        2.89        2.52      1.10 o 
   5   3   8      289.69      301.42      4.85 o 
   6   3   8      165.00      154.77      5.28 o 
   7   3   8       43.08       44.91      3.65 o 
   8   3   8      845.59      838.11     14.48 o 
   9   3   8       29.08       30.18      6.90 o 
  10   3   8        0.34       -0.38      2.50 o 
 -11   4   8       21.84       19.98      3.93 o 
 -10   4   8       10.12        7.30      3.35 o 
  -9   4   8        7.66        6.32      2.22 o 
  -8   4   8      184.98      188.71      6.04 o 
  -7   4   8       13.29       10.46      1.84 o 
  -6   4   8       54.87       56.30      2.63 o 
  -5   4   8      886.08      885.25      9.53 o 
  -4   4   8      191.45      179.84      3.67 o 
  -3   4   8      741.32      789.08      9.24 o 
  -2   4   8       67.89       94.13      2.84 o 
  -1   4   8      270.26      307.05      4.76 o 
   0   4   8      383.01      419.38      5.95 o 
   1   4   8      108.44       97.27      2.31 o 
   2   4   8     1205.83     1215.31     11.48 o 
   3   4   8      300.61      289.82      6.03 o 
   4   4   8      130.31      134.77      3.27 o 
   5   4   8      211.22      190.49      4.48 o 
   6   4   8      241.54      229.33      9.68 o 
   7   4   8       24.79       23.64      2.90 o 
   8   4   8        0.22        1.31      2.13 o 
   9   4   8      110.93      118.40      5.98 o 
  10   4   8      108.22      117.53      7.15 o 
 -11   5   8        5.56        9.82      4.98 o 
 -10   5   8       36.49       41.58      4.45 o 
  -9   5   8      334.76      351.43      8.29 o 
  -8   5   8        0.10       -1.12      1.36 o 
  -7   5   8      257.27      237.36      4.92 o 
  -6   5   8      144.28      121.94      3.39 o 
  -5   5   8      136.90      148.81      4.49 o 
  -4   5   8     2246.99     2305.35     19.55 o 
  -3   5   8      173.72      196.23      3.25 o 
  -2   5   8     1026.10      988.90     10.80 o 
  -1   5   8      253.69      239.09      3.63 o 
   0   5   8      125.74      128.31      3.06 o 
   1   5   8      123.69      119.76      2.61 o 
   2   5   8        6.62       12.08      1.25 o 
   3   5   8      224.20      216.40      6.35 o 
   4   5   8       32.16       36.38      2.07 o 
   5   5   8      295.69      266.20      4.73 o 
   6   5   8        0.48        0.12      1.64 o 
   7   5   8       29.43       37.46      3.41 o 
   8   5   8        8.49        6.46      2.51 o 
   9   5   8      100.27      104.59      8.24 o 
  10   5   8       17.50       19.18      3.51 o 
 -11   6   8        8.44        9.59      3.37 o 
 -10   6   8      137.26      140.63      8.67 o 
  -9   6   8       39.82       43.27      4.34 o 
  -8   6   8       29.79       35.60      2.60 o 
  -7   6   8      498.60      496.73      9.86 o 
  -6   6   8       34.84       31.86      2.17 o 
  -5   6   8      158.44      152.80      3.51 o 
  -4   6   8      397.60      350.66      5.12 o 
  -3   6   8       42.94       54.96      1.93 o 
  -2   6   8       27.50       17.39      1.19 o 
  -1   6   8       11.93       14.65      1.08 o 
   0   6   8        1.99        1.54      0.73 o 
   1   6   8      224.20      215.75      3.63 o 
   2   6   8       40.71       46.06      2.04 o 
   3   6   8      178.14      160.20      3.52 o 
   4   6   8        2.58       -0.94      1.03 o 
   5   6   8       43.40       45.55      2.41 o 
   6   6   8       82.17       72.28      4.17 o 
   7   6   8        8.88       11.06      2.44 o 
   8   6   8       27.21       29.10      3.35 o 
   9   6   8      106.66      110.15      6.84 o 
  10   6   8        0.74       -1.49      2.52 o 
 -11   7   8        8.63       12.66      3.48 o 
 -10   7   8      153.09      156.50      7.07 o 
  -9   7   8      171.02      191.24      7.28 o 
  -8   7   8      298.47      291.91      6.51 o 
  -7   7   8       68.99       64.63      3.12 o 
  -6   7   8       69.03       77.27      2.95 o 
  -5   7   8      200.31      191.46      4.02 o 
  -4   7   8        1.83        0.54      1.24 o 
  -3   7   8       43.40       43.48      2.26 o 
  -2   7   8      146.27      161.22      3.02 o 
  -1   7   8       15.04       16.18      1.29 o 
   0   7   8        2.68        4.76      0.93 o 
   1   7   8       11.87       22.72      1.51 o 
   2   7   8       15.11       17.61      1.45 o 
   3   7   8      837.33      729.44      8.48 o 
   4   7   8       28.63       30.59      2.04 o 
   5   7   8      175.40      172.87      3.99 o 
   6   7   8       25.52       18.76      2.62 o 
   7   7   8        0.08        0.61      1.94 o 
   8   7   8        4.02        4.62      2.46 o 
   9   7   8        0.52        2.12      2.39 o 
  10   7   8      216.43      224.00      8.10 o 
 -11   8   8       62.55       61.17      7.18 o 
 -10   8   8       23.71       26.22      3.95 o 
  -9   8   8      193.77      200.06      9.75 o 
  -8   8   8        1.92        0.92      1.70 o 
  -7   8   8       91.50       90.28      3.82 o 
  -6   8   8      462.52      434.49      7.29 o 
  -5   8   8      285.70      267.31      4.87 o 
  -4   8   8      109.56      106.12      3.13 o 
  -3   8   8       30.97       38.67      1.89 o 
  -2   8   8      623.33      607.50      6.93 o 
  -1   8   8      638.16      607.73      6.88 o 
   0   8   8      648.53      622.56      7.48 o 
   1   8   8       61.78       65.32      2.58 o 
   2   8   8       23.68       20.75      1.57 o 
   3   8   8      104.93      107.39      3.01 o 
   4   8   8      505.04      447.42      6.54 o 
   5   8   8       68.18       53.56      2.71 o 
   6   8   8       15.25       12.19      2.27 o 
   7   8   8       12.27       11.67      2.55 o 
   8   8   8        0.40       -1.28      2.06 o 
   9   8   8       23.32       20.95      3.31 o 
 -10   9   8        0.56        0.44      3.44 o 
  -9   9   8       48.69       46.57      5.89 o 
  -8   9   8       54.59       62.99      4.30 o 
  -7   9   8       51.24       58.55      3.43 o 
  -6   9   8      243.45      240.54      5.55 o 
  -5   9   8        0.56        1.40      1.24 o 
  -4   9   8        4.82        2.25      1.16 o 
  -3   9   8     1023.94     1023.85     10.50 o 
  -2   9   8      132.17      128.48      2.88 o 
  -1   9   8        3.72        4.62      0.94 o 
   0   9   8      486.32      455.24      6.06 o 
   1   9   8      749.22      684.32      7.85 o 
   2   9   8      143.68      130.39      3.18 o 
   3   9   8        4.69        2.69      1.20 o 
   4   9   8       55.71       47.80      2.56 o 
   5   9   8        9.56        9.47      1.62 o 
   6   9   8       13.30       20.39      3.03 o 
   7   9   8      201.50      213.62     10.62 o 
   8   9   8      142.56      152.28      6.27 o 
   9   9   8       60.88       63.61      5.05 o 
 -10  10   8       18.68       24.38      5.84 o 
  -9  10   8       44.41       50.05      6.92 o 
  -8  10   8       39.35       49.29      5.96 o 
  -7  10   8       13.43       14.24      2.64 o 
  -6  10   8      324.15      333.79      7.96 o 
  -5  10   8      234.99      226.33      6.31 o 
  -4  10   8      216.19      200.56      4.83 o 
  -3  10   8      207.75      212.14      4.81 o 
  -2  10   8      522.23      459.93      7.19 o 
  -1  10   8      617.66      590.47      8.35 o 
   0  10   8      499.66      473.76      7.30 o 
   1  10   8      547.09      530.59      7.95 o 
   2  10   8      132.11       92.65      3.90 o 
   3  10   8        7.49       10.92      1.53 o 
   4  10   8        2.30        1.73      1.24 o 
   5  10   8       84.25       79.90      4.26 o 
   6  10   8       81.35       74.21      6.09 o 
   7  10   8        4.81        5.65      2.38 o 
   8  10   8        0.79        0.99      2.34 o 
   9  10   8      225.72      234.01      7.93 o 
 -10  11   8       29.32       43.05      8.65 o 
  -9  11   8       64.32       60.22      6.80 o 
  -8  11   8       21.91       21.61      3.16 o 
  -7  11   8      157.38      150.06      5.70 o 
  -6  11   8        0.55        1.58      1.90 o 
  -5  11   8      152.66      166.30      5.65 o 
  -4  11   8       25.47       29.71      2.95 o 
  -3  11   8      121.10      118.88      3.81 o 
  -2  11   8       17.52       16.92      1.98 o 
  -1  11   8       11.38       10.85      1.65 o 
   0  11   8       33.93       37.53      2.43 o 
   1  11   8      228.08      226.79      5.08 o 
   2  11   8       95.47       94.32      3.49 o 
   3  11   8      131.21      113.23      3.86 o 
   4  11   8       23.99       18.37      2.13 o 
   5  11   8       12.00       13.43      2.11 o 
   6  11   8       50.82       46.82      4.51 o 
   7  11   8        5.15        5.68      2.94 o 
   8  11   8      226.08      236.18      9.20 o 
  -9  12   8        0.31       -2.16      4.54 o 
  -8  12   8       28.44       36.03      3.86 o 
  -7  12   8       18.88       20.80      3.03 o 
  -6  12   8        0.01       -1.48      1.90 o 
  -5  12   8        2.38        0.71      1.83 o 
  -4  12   8     1320.08     1300.26     17.96 o 
  -3  12   8      507.79      492.76     10.58 o 
  -2  12   8      414.07      393.39      7.01 o 
  -1  12   8     1435.31     1365.69     15.54 o 
   0  12   8       44.49       28.66      2.38 o 
   1  12   8      208.48      196.34      4.85 o 
   2  12   8      432.29      428.40      9.51 o 
   3  12   8       39.62       40.01      2.86 o 
   4  12   8        0.92       -0.29      1.58 o 
   5  12   8        2.08       -0.77      1.60 o 
   6  12   8      140.31      155.09      6.81 o 
   7  12   8      113.82      123.35     11.38 o 
   8  12   8       31.76       31.18      5.21 o 
  -9  13   8       39.32       49.11      8.87 o 
  -8  13   8       36.46       51.17      4.44 o 
  -7  13   8       57.31       60.77      4.51 o 
  -6  13   8       63.28       62.26      4.40 o 
  -5  13   8       34.53       29.37      3.21 o 
  -4  13   8      177.95      177.82      6.01 o 
  -3  13   8      590.47      543.50     11.99 o 
  -2  13   8      340.10      322.63      8.64 o 
  -1  13   8      202.83      207.03      5.14 o 
   0  13   8       52.51       51.44      3.07 o 
   1  13   8        0.09        1.84      1.45 o 
   2  13   8       16.24       15.02      2.03 o 
   3  13   8       42.10       52.15      3.21 o 
   4  13   8      106.79      120.28      4.37 o 
   5  13   8      273.02      296.71      6.78 o 
   6  13   8       79.96       73.40      9.57 o 
   7  13   8       29.59       24.13      4.04 o 
   8  13   8        7.74       12.09      5.41 o 
  -8  14   8       21.13       26.69      4.81 o 
  -7  14   8      210.58      224.57      7.48 o 
  -6  14   8      245.30      242.56      7.49 o 
  -5  14   8       20.94       21.90      3.03 o 
  -4  14   8       38.82       42.70      3.64 o 
  -3  14   8       21.12       18.22      2.73 o 
  -2  14   8      227.31      225.75      6.54 o 
  -1  14   8      585.78      589.89      9.37 o 
   0  14   8       15.70       16.70      2.13 o 
   1  14   8      475.59      445.73      7.96 o 
   2  14   8        8.87       11.00      1.98 o 
   3  14   8       31.98       32.31      3.08 o 
   4  14   8       14.24       13.12      2.27 o 
   5  14   8        1.63        1.43      2.38 o 
   6  14   8       74.46       79.62      7.74 o 
   7  14   8        2.41        6.03      4.12 o 
  -8  15   8       93.92       99.73     12.33 o 
  -7  15   8      189.89      214.15     12.90 o 
  -6  15   8      112.89      133.09      7.02 o 
  -5  15   8      422.06      408.07     11.12 o 
  -4  15   8        0.07       -2.72      2.72 o 
  -3  15   8        8.71        4.15      2.67 o 
  -2  15   8       17.03       15.72      3.27 o 
  -1  15   8        3.17        2.41      4.17 o 
   0  15   8       70.92       77.99      4.54 o 
   1  15   8        0.02        1.90      1.95 o 
   2  15   8        2.02        1.93      2.04 o 
   3  15   8        0.17        0.63      2.05 o 
   4  15   8        8.17       12.14      2.75 o 
   5  15   8      132.80      137.79     10.86 o 
   6  15   8       75.52       87.85     11.03 o 
   7  15   8       55.49       74.85     10.82 o 
  -7  16   8       29.14       34.71      5.22 o 
  -6  16   8        0.39       -2.50      2.50 o 
  -5  16   8       29.23       33.84      4.53 o 
  -4  16   8        2.91        1.21      2.66 o 
  -3  16   8       16.92       16.85      3.53 o 
  -2  16   8       67.49       62.56      5.42 o 
  -1  16   8        3.63        4.82      2.73 o 
   0  16   8        8.94        3.43      2.83 o 
   1  16   8      503.54      500.63     10.58 o 
   2  16   8        6.12        6.26      2.81 o 
   3  16   8        1.00        1.16      2.20 o 
   4  16   8        0.76        0.25      2.56 o 
   5  16   8        2.27        5.10      4.76 o 
   6  16   8      151.78      179.64     10.53 o 
  -6  17   8       94.74      102.49      8.22 o 
  -5  17   8      284.47      284.91     13.77 o 
  -4  17   8       76.91       65.54      6.93 o 
  -3  17   8       20.06       23.01      3.90 o 
  -2  17   8       19.20       18.96      3.74 o 
  -1  17   8       14.83        9.94      3.46 o 
   0  17   8        6.83        7.39      3.08 o 
   1  17   8       71.49       77.64      6.20 o 
   2  17   8        3.87        4.64      2.41 o 
   3  17   8       14.00       14.78      3.18 o 
   4  17   8        0.21        2.63      2.47 o 
   5  17   8       26.77       44.22      6.24 o 
  -5  18   8        7.27        7.34      3.62 o 
  -4  18   8      100.92       95.42      7.05 o 
  -3  18   8        0.21        0.90      2.70 o 
  -2  18   8       32.85       29.63      4.41 o 
  -1  18   8        0.46       -0.89      2.70 o 
   0  18   8        3.25        2.79      3.03 o 
   1  18   8      117.94      126.22      7.99 o 
   2  18   8        6.51        9.23      3.56 o 
   3  18   8      139.62      154.26      7.88 o 
   4  18   8        0.27        3.10      3.12 o 
  -4  19   8        1.84        0.40      3.10 o 
  -3  19   8      100.25       92.99      7.12 o 
  -2  19   8       12.81       11.81      4.16 o 
  -1  19   8        9.96       12.78      4.48 o 
   0  19   8        0.48       -2.46      2.64 o 
   1  19   8        4.18        6.16      3.34 o 
   2  19   8       29.14       28.49      4.62 o 
   3  19   8      196.42      198.57      9.01 o 
  -2  20   8       78.98       77.83      7.66 o 
  -1  20   8      134.34      131.31      8.61 o 
   0  20   8        0.69        2.49      3.15 o 
 -11   1   9        0.10        3.92      3.79 o 
 -10   1   9        7.40        3.91      3.79 o 
  -9   1   9       21.73       15.53      2.66 o 
  -8   1   9       12.57       15.83      2.01 o 
  -7   1   9        0.09       -1.20      1.20 o 
  -6   1   9       44.42       43.87      2.29 o 
  -5   1   9      870.31      905.36      9.57 o 
  -4   1   9      801.67      775.89      8.11 o 
  -3   1   9      841.85      940.47     13.45 o 
  -2   1   9      680.42      723.04      9.44 o 
  -1   1   9      110.15      117.47      2.69 o 
   0   1   9      271.57      280.49      3.90 o 
   1   1   9      109.48      125.32      2.70 o 
   2   1   9      308.09      299.46      4.57 o 
   3   1   9      230.14      213.73      3.98 o 
   4   1   9      223.10      226.59      4.24 o 
   5   1   9       71.89       70.05      3.93 o 
   6   1   9       83.34       76.67      4.35 o 
   7   1   9      149.86      140.44      6.96 o 
   8   1   9       79.74       85.84      5.26 o 
   9   1   9       10.00        8.55      2.79 o 
  10   1   9       22.86       20.59      3.53 o 
 -11   2   9        3.40        1.81      2.87 o 
 -10   2   9       31.61       42.63      4.48 o 
  -9   2   9       61.37       62.47      4.12 o 
  -8   2   9        8.09       12.04      1.82 o 
  -7   2   9       81.58       86.11      3.09 o 
  -6   2   9      690.10      688.13      8.35 o 
  -5   2   9      819.83      809.39      8.83 o 
  -4   2   9      458.47      495.33      5.92 o 
  -3   2   9      772.13      757.98      8.96 o 
  -2   2   9       75.65       67.37      2.25 o 
  -1   2   9      101.29      121.97      2.87 o 
   0   2   9      541.50      566.53      6.19 o 
   1   2   9      964.17     1034.26      9.98 o 
   2   2   9      188.13      145.01      3.10 o 
   3   2   9       61.98       59.21      2.37 o 
   4   2   9        4.08        1.36      1.20 o 
   5   2   9       17.87       15.03      2.21 o 
   6   2   9      222.72      218.61      9.59 o 
   7   2   9      240.69      231.77      6.91 o 
   8   2   9       38.47       26.46      3.38 o 
   9   2   9       15.13       11.71      3.50 o 
  10   2   9        0.48        1.17      2.32 o 
 -11   3   9        0.11       -2.45      2.45 o 
 -10   3   9        3.01        4.68      2.79 o 
  -9   3   9       63.85       59.86      4.74 o 
  -8   3   9       11.21       14.67      2.16 o 
  -7   3   9     1054.42     1046.08     11.64 o 
  -6   3   9      513.45      490.87      6.79 o 
  -5   3   9       50.34       48.05      2.13 o 
  -4   3   9       82.69       90.64      2.29 o 
  -3   3   9       32.27       23.46      2.15 o 
  -2   3   9      306.18      297.40      5.59 o 
  -1   3   9     1314.43     1342.32     13.50 o 
   0   3   9      274.25      301.10      4.03 o 
   1   3   9        6.45        2.89      0.86 o 
   2   3   9        1.14        1.43      1.21 o 
   3   3   9      290.89      309.88      4.94 o 
   4   3   9       11.43       11.48      1.47 o 
   5   3   9       16.59       22.40      2.52 o 
   6   3   9        0.25        0.54      1.73 o 
   7   3   9      277.54      271.28      9.84 o 
   8   3   9       12.60       14.57      3.81 o 
   9   3   9       43.13       51.21      4.48 o 
  10   3   9        5.09        3.23      2.51 o 
 -11   4   9        7.48        8.00      3.24 o 
 -10   4   9       34.97       38.92      4.33 o 
  -9   4   9        8.49        6.16      2.64 o 
  -8   4   9       59.98       64.38      3.56 o 
  -7   4   9     1469.37     1474.65     14.94 o 
  -6   4   9      221.70      221.67      4.80 o 
  -5   4   9        2.86        2.12      1.40 o 
  -4   4   9      648.36      663.03      7.39 o 
  -3   4   9      327.40      316.51      5.29 o 
  -2   4   9      248.95      244.28      4.46 o 
  -1   4   9        0.71        0.50      0.89 o 
   0   4   9       51.42       70.33      2.08 o 
   1   4   9       74.85       69.35      2.15 o 
   2   4   9      647.38      622.02      7.28 o 
   3   4   9     1457.63     1433.84     13.65 o 
   4   4   9      157.70      148.73      3.57 o 
   5   4   9      115.11      106.32      4.27 o 
   6   4   9       64.41       60.07      3.93 o 
   7   4   9        0.02       -2.20      2.28 o 
   8   4   9      175.19      168.11      6.40 o 
   9   4   9       10.10       12.25      2.92 o 
  10   4   9       11.00       14.88      3.90 o 
 -11   5   9       30.44       30.54      4.33 o 
 -10   5   9       14.42       11.43      4.04 o 
  -9   5   9        0.31        0.17      2.37 o 
  -8   5   9       59.55       61.06      3.50 o 
  -7   5   9      237.22      226.12      5.46 o 
  -6   5   9      304.61      290.56      5.12 o 
  -5   5   9      238.02      225.81      4.22 o 
  -4   5   9      112.38      120.30      2.75 o 
  -3   5   9      141.41      139.07      4.78 o 
  -2   5   9     1398.11     1437.80     17.12 o 
  -1   5   9      367.87      392.12      5.89 o 
   0   5   9       25.47       26.05      1.79 o 
   1   5   9     1137.30     1130.60     10.90 o 
   2   5   9        1.22        1.78      1.14 o 
   3   5   9       64.68       85.21      2.75 o 
   4   5   9       31.05       29.08      1.97 o 
   5   5   9       71.54       72.29      5.60 o 
   6   5   9       29.10       28.82      3.59 o 
   7   5   9        2.83        2.14      1.97 o 
   8   5   9       51.62       62.33      4.60 o 
   9   5   9       15.52       12.80      3.08 o 
  10   5   9        9.06        6.34      3.18 o 
 -11   6   9        3.28        2.47      3.13 o 
 -10   6   9        1.38        4.26      3.50 o 
  -9   6   9      140.91      137.51      6.39 o 
  -8   6   9        0.70        1.92      1.95 o 
  -7   6   9      312.63      298.41      6.38 o 
  -6   6   9        0.17        0.30      1.39 o 
  -5   6   9      250.51      266.66      5.52 o 
  -4   6   9       18.47       10.86      1.58 o 
  -3   6   9       39.16       34.60      2.15 o 
  -2   6   9      363.96      346.89      5.62 o 
  -1   6   9      755.46      791.34      8.06 o 
   0   6   9       19.07       17.18      1.38 o 
   1   6   9       73.06       81.63      2.40 o 
   2   6   9        9.60        6.62      1.23 o 
   3   6   9      153.62      135.12      3.37 o 
   4   6   9        6.56        3.48      1.26 o 
   5   6   9       22.31        9.50      1.73 o 
   6   6   9        7.82        3.71      2.31 o 
   7   6   9      271.83      257.69      7.34 o 
   8   6   9        0.31       -2.04      2.04 o 
   9   6   9       57.28       69.46      5.13 o 
 -11   7   9       97.41      113.32      7.32 o 
 -10   7   9       95.53       98.85      6.50 o 
  -9   7   9       12.12       12.23      3.05 o 
  -8   7   9      204.97      221.90      5.76 o 
  -7   7   9      262.01      257.34      6.87 o 
  -6   7   9      350.96      344.84      6.69 o 
  -5   7   9      867.93      823.96     10.79 o 
  -4   7   9      608.06      597.54      9.56 o 
  -3   7   9      816.65      762.66      9.66 o 
  -2   7   9      159.77      151.21      2.94 o 
  -1   7   9     1755.52     1753.97     15.36 o 
   0   7   9      126.80      126.97      3.02 o 
   1   7   9       60.62       69.29      2.63 o 
   2   7   9       65.52       66.48      2.45 o 
   3   7   9       58.10       68.30      2.66 o 
   4   7   9       11.99        5.64      1.45 o 
   5   7   9       94.76       81.82      3.48 o 
   6   7   9       25.45       26.42      3.22 o 
   7   7   9       43.91       43.99      3.82 o 
   8   7   9        2.35        1.71      2.30 o 
   9   7   9        6.81        2.90      2.63 o 
 -10   8   9        5.89        9.00      5.41 o 
  -9   8   9       47.84       48.00      4.56 o 
  -8   8   9       28.25       17.64      2.42 o 
  -7   8   9      210.82      201.67      6.01 o 
  -6   8   9        1.13        4.41      1.60 o 
  -5   8   9       51.68       55.27      3.01 o 
  -4   8   9      196.09      175.93      4.33 o 
  -3   8   9     1706.75     1623.69     16.87 o 
  -2   8   9      166.50      151.91      3.99 o 
  -1   8   9       27.97       28.85      2.27 o 
   0   8   9      609.56      600.57      8.27 o 
   1   8   9      317.65      313.57      4.85 o 
   2   8   9      290.17      254.82      4.48 o 
   3   8   9        5.89        0.48      1.10 o 
   4   8   9       11.33       14.66      1.74 o 
   5   8   9       62.19       66.48      3.30 o 
   6   8   9       11.11        9.21      2.31 o 
   7   8   9      177.21      185.96      9.71 o 
   8   8   9       17.32       14.47      2.93 o 
   9   8   9        4.49        4.72      3.15 o 
 -10   9   9       31.93       42.60     13.30 o 
  -9   9   9        9.99       10.10      4.03 o 
  -8   9   9      200.67      193.64      8.01 o 
  -7   9   9      119.13      129.84      5.32 o 
  -6   9   9      340.63      328.96      7.90 o 
  -5   9   9      677.05      634.24      9.34 o 
  -4   9   9        1.45        4.08      1.40 o 
  -3   9   9      187.26      188.85      5.46 o 
  -2   9   9       76.42       69.72      3.54 o 
  -1   9   9       15.71       27.41      2.25 o 
   0   9   9     1028.72     1051.25     15.35 o 
   1   9   9      688.35      636.27      8.13 o 
   2   9   9      177.22      161.40      3.64 o 
   3   9   9       90.33       85.41      2.94 o 
   4   9   9      407.94      357.14      5.96 o 
   5   9   9       96.63       86.80      3.58 o 
   6   9   9       49.97       46.16      3.65 o 
   7   9   9        4.73        2.81      2.28 o 
   8   9   9        3.38        3.45      2.50 o 
   9   9   9        1.53        3.36      2.77 o 
 -10  10   9       20.20       17.09      6.92 o 
  -9  10   9       16.95       20.42      4.65 o 
  -8  10   9      186.91      196.49      6.73 o 
  -7  10   9       23.82       29.33      3.28 o 
  -6  10   9        6.55        8.07      2.25 o 
  -5  10   9      501.60      465.78      9.47 o 
  -4  10   9       29.94       27.87      2.87 o 
  -3  10   9       26.22       31.60      2.84 o 
  -2  10   9      525.47      501.62      9.27 o 
  -1  10   9       21.37       27.80      2.15 o 
   0  10   9       55.52       56.15      2.79 o 
   1  10   9     1126.47     1026.32     12.38 o 
   2  10   9        0.45        6.34      1.93 o 
   3  10   9        8.03       11.56      2.24 o 
   4  10   9       13.33       11.96      1.70 o 
   5  10   9        0.03       -0.08      1.49 o 
   6  10   9       42.39       41.82      3.60 o 
   7  10   9        3.35        2.56      2.24 o 
   8  10   9      238.67      257.69      8.03 o 
 -10  11   9       75.50       70.52     10.60 o 
  -9  11   9       42.17       50.79      8.44 o 
  -8  11   9        0.00        2.20      3.28 o 
  -7  11   9       11.90        7.04      2.56 o 
  -6  11   9        2.93       -1.57      1.92 o 
  -5  11   9       36.71       31.49      3.16 o 
  -4  11   9       39.52       38.63      3.35 o 
  -3  11   9      116.69      119.64      6.56 o 
  -2  11   9        0.68       -2.08      2.71 o 
  -1  11   9     1717.46     1615.24     20.28 o 
   0  11   9        0.04       -1.19      1.19 o 
   1  11   9       38.34       26.86      2.31 o 
   2  11   9      838.46      769.87     10.65 o 
   3  11   9        9.31        8.37      1.86 o 
   4  11   9       40.97       37.16      2.85 o 
   5  11   9        0.00       -1.61      1.73 o 
   6  11   9       22.43       23.36      3.70 o 
   7  11   9        1.28       -1.16      3.96 o 
   8  11   9        7.03        3.72      3.06 o 
  -9  12   9      100.36      113.11      9.02 o 
  -8  12   9        0.24        1.26      2.46 o 
  -7  12   9        1.82        5.35      2.42 o 
  -6  12   9        4.20        7.29      2.92 o 
  -5  12   9      225.42      223.83      6.97 o 
  -4  12   9      505.54      504.37     10.12 o 
  -3  12   9      386.76      348.06      8.11 o 
  -2  12   9       13.40       11.04      2.23 o 
  -1  12   9       22.24       21.31      3.03 o 
   0  12   9       20.57       16.79      2.43 o 
   1  12   9      346.94      355.68      6.75 o 
   2  12   9      161.98      165.98      4.67 o 
   3  12   9       19.68       15.82      2.18 o 
   4  12   9      183.31      183.63      5.22 o 
   5  12   9        0.92        0.42      2.20 o 
   6  12   9       79.21       82.94      5.82 o 
   7  12   9       12.50       16.50      3.57 o 
   8  12   9       44.35       58.70      5.80 o 
  -9  13   9      129.80      119.43      9.41 o 
  -8  13   9       76.93       78.88      5.34 o 
  -7  13   9       46.47       58.02      4.51 o 
  -6  13   9       21.12       26.85      3.39 o 
  -5  13   9       19.73       18.44      2.88 o 
  -4  13   9        0.01       -1.11      1.85 o 
  -3  13   9      220.26      211.60      8.70 o 
  -2  13   9       46.31       54.74      3.81 o 
  -1  13   9        2.29        1.80      1.82 o 
   0  13   9      122.36      102.68      4.67 o 
   1  13   9       89.49       88.53      3.75 o 
   2  13   9       65.61       57.95      5.41 o 
   3  13   9        1.82        3.31      1.64 o 
   4  13   9       24.86       35.11      2.99 o 
   5  13   9        0.23       -0.25      2.30 o 
   6  13   9       53.48       58.52      5.12 o 
   7  13   9        3.49        0.27      2.83 o 
  -8  14   9       54.04       62.80      6.87 o 
  -7  14   9      268.50      264.24      8.21 o 
  -6  14   9        0.01       -1.22      2.11 o 
  -5  14   9      113.91      114.24      5.54 o 
  -4  14   9        7.26        6.94      2.34 o 
  -3  14   9        0.37        0.73      1.86 o 
  -2  14   9        3.14       -0.26      1.86 o 
  -1  14   9       58.61       53.55      4.62 o 
   0  14   9        3.02        3.70      1.86 o 
   1  14   9       13.47       15.01      2.05 o 
   2  14   9       66.94       64.81      3.56 o 
   3  14   9       21.41       23.29      2.55 o 
   4  14   9       44.78       49.07      4.39 o 
   5  14   9        6.82        0.24      6.81 o 
   6  14   9       14.94       23.65      5.19 o 
   7  14   9        2.31       -0.53      3.69 o 
  -8  15   9        0.94       -0.87      5.62 o 
  -7  15   9       42.90       45.71      4.42 o 
  -6  15   9        7.28        4.97      2.67 o 
  -5  15   9       11.23       14.38      3.84 o 
  -4  15   9        0.43        1.34      2.21 o 
  -3  15   9      107.11      109.30      6.49 o 
  -2  15   9       80.17       65.26      5.59 o 
  -1  15   9      404.83      421.24     11.63 o 
   0  15   9       18.51       23.07      3.84 o 
   1  15   9       27.31       26.59      4.08 o 
   2  15   9      299.34      281.05      9.44 o 
   3  15   9        5.15        3.22      2.30 o 
   4  15   9      194.98      203.78      6.93 o 
   5  15   9        6.00       14.29      4.31 o 
   6  15   9       43.03       59.35      8.54 o 
  -7  16   9       13.44       14.56      4.12 o 
  -6  16   9       10.98        9.57      3.44 o 
  -5  16   9       39.84       42.22      5.36 o 
  -4  16   9        6.33        2.24      2.65 o 
  -3  16   9       48.95       50.76      5.14 o 
  -2  16   9        6.80        5.34      3.13 o 
  -1  16   9       82.40       72.28      5.80 o 
   0  16   9       36.48       37.35      4.57 o 
   1  16   9       26.73       28.40      4.20 o 
   2  16   9       71.75       86.60      6.41 o 
   3  16   9       51.62       55.07      5.41 o 
   4  16   9       72.14       95.15      5.79 o 
   5  16   9        0.37       -1.42      3.51 o 
  -6  17   9        0.61        1.49      3.07 o 
  -5  17   9      181.89      192.15      8.81 o 
  -4  17   9       30.75       37.87      6.88 o 
  -3  17   9        0.01        0.56      2.94 o 
  -2  17   9        0.01       -3.07      3.68 o 
  -1  17   9       58.38       58.94      5.52 o 
   0  17   9        0.48        1.29      2.71 o 
   1  17   9       42.15       38.76      4.73 o 
   2  17   9        1.02       -2.42      2.42 o 
   3  17   9      137.42      136.29      7.59 o 
   4  17   9      103.24       94.91      7.01 o 
  -5  18   9        6.58        6.75      4.96 o 
  -4  18   9        0.68       -1.18      4.10 o 
  -3  18   9       18.75       16.58      3.86 o 
  -2  18   9        6.07        4.12      3.19 o 
  -1  18   9        3.92        0.80      2.89 o 
   0  18   9       11.71       11.86      3.58 o 
   1  18   9      160.88      153.91      7.91 o 
   2  18   9       12.89       17.60      4.30 o 
   3  18   9       23.67       27.13      5.89 o 
  -3  19   9        0.28       -2.85      2.85 o 
  -2  19   9       13.25        6.26      4.38 o 
  -1  19   9       61.68       55.38      5.77 o 
   0  19   9       78.91       86.54     13.66 o 
   1  19   9       76.40       91.33      7.19 o 
   2  19   9        1.81       -0.90      3.36 o 
 -11   0  10      368.47      371.65     19.90 o 
 -10   0  10       29.09       44.56      8.44 o 
  -9   0  10      237.81      233.20     14.49 o 
  -8   0  10      705.82      698.45     13.29 o 
  -7   0  10      388.07      349.06      8.27 o 
  -6   0  10     1102.79     1022.41     15.45 o 
  -5   0  10       33.41       33.66      2.89 o 
  -4   0  10       59.35       42.95      4.21 o 
  -3   0  10        7.87        9.73      1.26 o 
  -2   0  10      492.69      469.88      7.37 o 
  -1   0  10     1238.16     1266.46     22.36 o 
   0   0  10      384.20      416.80      7.37 o 
   1   0  10      267.57      318.37      6.63 o 
   2   0  10        0.06        2.75      1.54 o 
   3   0  10      452.35      475.05      9.14 o 
   4   0  10     1081.11     1006.98     15.30 o 
   5   0  10        0.88        5.30      2.75 o 
   6   0  10       28.15       34.36      4.56 o 
   7   0  10       77.79       72.95      8.00 o 
   8   0  10      114.20      109.95     10.06 o 
   9   0  10      149.47      158.00      9.41 o 
  10   0  10       93.57       96.31     12.66 o 
 -11   1  10        0.42        2.16      3.67 o 
 -10   1  10       34.25       31.15      7.79 o 
  -9   1  10      264.90      290.07      8.74 o 
  -8   1  10       63.54       73.56      3.75 o 
  -7   1  10       15.61       20.01      2.44 o 
  -6   1  10      127.93      119.55      3.23 o 
  -5   1  10     1031.86      952.16      9.94 o 
  -4   1  10       13.80       10.49      1.34 o 
  -3   1  10      180.90      188.60      4.58 o 
  -2   1  10       11.55       12.89      1.26 o 
  -1   1  10      514.54      520.26      6.81 o 
   0   1  10        0.17        0.02      0.76 o 
   1   1  10       25.41       22.29      1.82 o 
   2   1  10      301.39      282.09      4.56 o 
   3   1  10      587.27      571.56      8.97 o 
   4   1  10     1097.44     1051.91     11.13 o 
   5   1  10      423.04      391.47      8.19 o 
   6   1  10      235.79      245.04      6.78 o 
   7   1  10      107.23      112.28      5.30 o 
   8   1  10       26.57       25.83      3.39 o 
   9   1  10        6.98       10.24      3.65 o 
  10   1  10        5.75        6.55      2.98 o 
 -11   2  10      244.47      256.67     11.70 o 
 -10   2  10       50.44       47.40      6.01 o 
  -9   2  10       20.97       31.22      3.77 o 
  -8   2  10        5.04        9.31      2.16 o 
  -7   2  10       94.94      107.06      3.83 o 
  -6   2  10      142.29      150.91      4.13 o 
  -5   2  10      104.68       85.66      2.55 o 
  -4   2  10      749.41      687.46      8.84 o 
  -3   2  10       16.52       33.03      2.36 o 
  -2   2  10      168.05      183.75      3.73 o 
  -1   2  10      425.29      489.60      6.64 o 
   0   2  10      191.01      204.67      3.33 o 
   1   2  10      706.07      746.22      8.09 o 
   2   2  10        7.44        6.75      1.22 o 
   3   2  10       72.01       76.64      2.64 o 
   4   2  10      426.64      416.84      7.69 o 
   5   2  10       15.08        7.70      2.05 o 
   6   2  10       69.68       76.49      4.32 o 
   7   2  10      202.59      179.74      9.59 o 
   8   2  10      190.64      187.56      7.34 o 
   9   2  10      246.35      250.44      8.06 o 
  10   2  10        0.28       -1.91      2.48 o 
 -11   3  10      104.22      109.25     13.84 o 
 -10   3  10        0.03       -1.23      2.47 o 
  -9   3  10        3.09        3.47      2.70 o 
  -8   3  10        9.25        9.07      2.00 o 
  -7   3  10      278.34      286.23      6.11 o 
  -6   3  10      231.18      231.81      5.20 o 
  -5   3  10     1454.24     1371.74     15.00 o 
  -4   3  10       16.92       14.56      1.62 o 
  -3   3  10       49.76       50.29      2.80 o 
  -2   3  10      180.86      176.66      5.61 o 
  -1   3  10      141.75      188.13      3.86 o 
   0   3  10      912.34      842.17      8.46 o 
   1   3  10      722.38      667.83      8.27 o 
   2   3  10     1934.67     1771.80     15.92 o 
   3   3  10       20.46       29.48      1.99 o 
   4   3  10        0.66        1.17      1.21 o 
   5   3  10       64.63       60.09      3.70 o 
   6   3  10       13.63       11.33      2.32 o 
   7   3  10       58.70       57.71      4.20 o 
   8   3  10      290.08      294.03      8.38 o 
   9   3  10       64.63       61.40      4.86 o 
  10   3  10        0.44       -0.44      2.78 o 
 -11   4  10        0.23       -0.59      4.11 o 
 -10   4  10       10.68       14.35      3.23 o 
  -9   4  10      132.20      138.62     13.30 o 
  -8   4  10       14.85       19.30      2.36 o 
  -7   4  10       16.18       14.55      2.55 o 
  -6   4  10      375.22      370.89      6.78 o 
  -5   4  10      614.64      616.35     11.98 o 
  -4   4  10      537.95      541.91      7.81 o 
  -3   4  10     1030.58      988.19     12.31 o 
  -2   4  10     1318.10     1258.02     13.40 o 
  -1   4  10      139.26      130.37      4.64 o 
   0   4  10       37.31       42.94      1.65 o 
   1   4  10      452.50      431.73      7.11 o 
   2   4  10      123.42      106.25      2.96 o 
   3   4  10     1211.36     1128.24     11.63 o 
   4   4  10      127.77      134.28      3.53 o 
   5   4  10        0.01       -1.69      1.69 o 
   6   4  10       16.02       21.74      2.74 o 
   7   4  10       94.54       82.92      4.91 o 
   8   4  10       80.61       87.96      5.96 o 
   9   4  10      106.62      113.66      6.35 o 
 -11   5  10      361.52      376.60     14.07 o 
 -10   5  10        3.06        0.63      3.27 o 
  -9   5  10      202.43      197.11      8.46 o 
  -8   5  10       11.84        8.15      2.08 o 
  -7   5  10      179.49      171.00      4.87 o 
  -6   5  10      443.87      389.10     11.01 o 
  -5   5  10       62.15       62.73      3.13 o 
  -4   5  10       65.26       60.73      3.27 o 
  -3   5  10      154.94      146.99      3.74 o 
  -2   5  10      345.40      314.02      5.43 o 
  -1   5  10       43.72       43.47      3.55 o 
   0   5  10       21.15       21.69      1.79 o 
   1   5  10     1180.34     1197.95     11.59 o 
   2   5  10      945.73      851.87      9.38 o 
   3   5  10      157.62      163.36      3.76 o 
   4   5  10       82.09       76.73      4.41 o 
   5   5  10        0.72       -0.10      1.66 o 
   6   5  10       15.79       15.46      2.51 o 
   7   5  10       84.55       88.34      5.40 o 
   8   5  10       31.80       36.21      3.82 o 
   9   5  10       33.57       35.32      4.04 o 
 -11   6  10        5.48        3.15      3.19 o 
 -10   6  10       27.51       27.16      4.92 o 
  -9   6  10       19.41       14.01      3.22 o 
  -8   6  10        0.06       -1.03      1.87 o 
  -7   6  10      257.64      251.80      7.35 o 
  -6   6  10       12.35        9.96      2.03 o 
  -5   6  10       99.17       81.51      3.38 o 
  -4   6  10     1447.54     1411.07     15.39 o 
  -3   6  10      201.15      199.92      4.49 o 
  -2   6  10       69.17       65.66      3.30 o 
  -1   6  10     2312.76     2195.39     21.03 o 
   0   6  10     1376.60     1410.46     13.03 o 
   1   6  10        4.35        2.99      1.05 o 
   2   6  10      777.12      681.92      8.10 o 
   3   6  10      720.23      680.31      8.39 o 
   4   6  10       63.89       73.49      3.03 o 
   5   6  10      175.91      184.71      7.42 o 
   6   6  10       44.10       44.78      5.56 o 
   7   6  10       16.53       24.13      3.13 o 
   8   6  10       14.20        9.74      2.81 o 
   9   6  10      361.88      395.76     10.32 o 
 -10   7  10       58.94       61.75      7.27 o 
  -9   7  10        2.44        0.06      2.41 o 
  -8   7  10       77.22       75.07      5.69 o 
  -7   7  10      190.26      176.24      5.13 o 
  -6   7  10      365.02      348.75      6.87 o 
  -5   7  10       19.42       21.91      2.32 o 
  -4   7  10      114.07      107.98      3.56 o 
  -3   7  10      614.23      587.83      8.38 o 
  -2   7  10     1822.75     1670.86     17.17 o 
  -1   7  10      199.95      193.89      4.32 o 
   0   7  10      418.67      405.14      5.48 o 
   1   7  10       45.56       46.37      2.14 o 
   2   7  10      180.44      143.53      3.43 o 
   3   7  10       94.55       71.70      2.72 o 
   4   7  10       19.82       11.10      1.66 o 
   5   7  10      227.18      231.30      6.36 o 
   6   7  10        4.36        4.18      2.44 o 
   7   7  10        3.62        4.95      2.25 o 
   8   7  10        8.46        5.35      2.48 o 
   9   7  10       19.36       20.92      4.30 o 
 -10   8  10        0.49       -0.04      3.89 o 
  -9   8  10        0.02        3.61      3.42 o 
  -8   8  10       10.36       11.72      2.46 o 
  -7   8  10      515.72      487.93     13.86 o 
  -6   8  10        1.21        2.53      1.66 o 
  -5   8  10       17.40       19.71      2.17 o 
  -4   8  10      143.87      141.88      4.50 o 
  -3   8  10     2040.85     1888.40     19.22 o 
  -2   8  10        3.76        3.47      1.45 o 
  -1   8  10     1089.58     1050.82     12.19 o 
   0   8  10      224.33      249.68      4.19 o 
   1   8  10      323.21      328.33      5.25 o 
   2   8  10     1142.66     1101.02     11.57 o 
   3   8  10        0.21        0.72      1.31 o 
   4   8  10      121.46      100.71      3.33 o 
   5   8  10      100.44      111.95      4.53 o 
   6   8  10      114.37      117.96      5.10 o 
   7   8  10       29.24       34.73      3.66 o 
   8   8  10        2.38        3.48      2.38 o 
   9   8  10        4.41        1.64      3.09 o 
 -10   9  10       42.32       47.59      9.09 o 
  -9   9  10        2.52        3.81      4.76 o 
  -8   9  10        7.20        7.63      2.59 o 
  -7   9  10      123.53      131.42      8.59 o 
  -6   9  10       42.71       31.83      3.19 o 
  -5   9  10      158.66      147.05      5.23 o 
  -4   9  10      562.67      554.41     10.16 o 
  -3   9  10      144.90      138.01      7.68 o 
  -2   9  10      326.31      311.61      9.27 o 
  -1   9  10      362.78      338.70      7.34 o 
   0   9  10        2.28        2.67      1.27 o 
   1   9  10      167.45      169.36      3.98 o 
   2   9  10        1.73        0.86      1.16 o 
   3   9  10        1.42        2.22      1.24 o 
   4   9  10       84.06       76.73      3.17 o 
   5   9  10       27.30       34.90      3.14 o 
   6   9  10      107.53      120.44      5.18 o 
   7   9  10       37.10       37.70      4.12 o 
   8   9  10      167.18      179.18      6.84 o 
 -10  10  10        8.58       11.98      4.21 o 
  -9  10  10        0.09        0.00      4.65 o 
  -8  10  10        0.89        0.93      2.29 o 
  -7  10  10        0.02       -2.02      2.02 o 
  -6  10  10       13.58       10.27      2.40 o 
  -5  10  10        0.02        1.38      1.90 o 
  -4  10  10       98.50       95.10      5.85 o 
  -3  10  10      165.38      149.08      5.17 o 
  -2  10  10      101.08       93.48      4.28 o 
  -1  10  10       15.89       12.02      2.15 o 
   0  10  10       58.24       51.88      3.39 o 
   1  10  10      123.77       97.03      3.84 o 
   2  10  10       98.28      108.41      3.82 o 
   3  10  10        3.99        5.63      1.67 o 
   4  10  10      152.42      151.83      4.64 o 
   5  10  10       18.84       27.36      3.47 o 
   6  10  10      558.98      572.66     20.94 o 
   7  10  10        0.07       -1.21      2.63 o 
   8  10  10       13.51       10.97      3.63 o 
  -9  11  10       48.45       43.36      6.19 o 
  -8  11  10       53.93       58.66      4.58 o 
  -7  11  10        0.01       -0.86      2.06 o 
  -6  11  10       20.77       24.04      4.50 o 
  -5  11  10       27.64       28.76      3.19 o 
  -4  11  10      126.72      113.22      4.96 o 
  -3  11  10        4.20        8.13      2.29 o 
  -2  11  10       43.63       43.51      3.35 o 
  -1  11  10       18.18       23.21      2.68 o 
   0  11  10       28.42       22.38      2.65 o 
   1  11  10      334.77      318.94      7.56 o 
   2  11  10       22.06       24.01      2.40 o 
   3  11  10       12.59       17.81      2.14 o 
   4  11  10        5.24        1.65      1.68 o 
   5  11  10       16.62       13.12      3.01 o 
   6  11  10       27.52       33.26      4.21 o 
   7  11  10       41.28       41.80      4.72 o 
   8  11  10       93.19      105.22     10.78 o 
  -9  12  10       31.19       28.52      5.39 o 
  -8  12  10       10.08       10.95      3.52 o 
  -7  12  10      101.14      112.73      7.84 o 
  -6  12  10       66.97       71.87      4.76 o 
  -5  12  10        0.51        0.42      1.94 o 
  -4  12  10       20.41       10.23      2.44 o 
  -3  12  10      577.20      549.07     12.80 o 
  -2  12  10      325.66      326.51      7.86 o 
  -1  12  10        0.12        0.96      1.75 o 
   0  12  10        0.37        3.76      1.88 o 
   1  12  10        1.48        3.07      1.79 o 
   2  12  10        1.72        1.48      1.59 o 
   3  12  10        5.22        5.68      1.83 o 
   4  12  10      104.11      107.37      4.32 o 
   5  12  10       33.62       37.02      4.06 o 
   6  12  10      160.94      162.43      7.56 o 
   7  12  10       39.14       29.65      5.05 o 
  -8  13  10       45.23       45.29      4.47 o 
  -7  13  10        0.41       -0.52      2.37 o 
  -6  13  10       14.74        9.60      2.66 o 
  -5  13  10      231.54      222.17      8.12 o 
  -4  13  10      220.36      220.92      6.93 o 
  -3  13  10       26.20       28.46      3.78 o 
  -2  13  10      412.18      410.00      9.04 o 
  -1  13  10       83.71       80.57      5.37 o 
   0  13  10       24.02       21.42      2.76 o 
   1  13  10        3.50        1.57      1.88 o 
   2  13  10       27.73       26.20      2.98 o 
   3  13  10       14.21       14.53      2.61 o 
   4  13  10        0.48        3.37      1.85 o 
   5  13  10       91.67      102.09      5.84 o 
   6  13  10        5.72        8.07      3.19 o 
   7  13  10        2.43        1.15      3.35 o 
  -8  14  10        4.79        3.33      2.77 o 
  -7  14  10       81.47       88.20      5.69 o 
  -6  14  10       19.47       24.28      3.53 o 
  -5  14  10        0.89       -0.15      2.17 o 
  -4  14  10      183.76      196.95      6.74 o 
  -3  14  10       83.83       94.66      6.49 o 
  -2  14  10       13.23       13.52      2.51 o 
  -1  14  10      189.95      202.42      6.47 o 
   0  14  10        7.38       10.86      2.34 o 
   1  14  10       48.11       42.87      3.59 o 
   2  14  10        3.89        3.92      2.12 o 
   3  14  10       16.84       13.61      2.68 o 
   4  14  10       15.39       16.71      2.90 o 
   5  14  10       14.41       11.96      3.19 o 
   6  14  10        0.03        4.45      8.87 o 
  -7  15  10        2.17       -0.35      2.55 o 
  -6  15  10        0.72        0.85      2.46 o 
  -5  15  10      105.61      103.56      5.85 o 
  -4  15  10      175.12      174.61      6.51 o 
  -3  15  10      281.48      259.05     14.92 o 
  -2  15  10      860.10      875.26     21.39 o 
  -1  15  10       38.89       38.10      3.85 o 
   0  15  10       43.25       36.43      3.55 o 
   1  15  10      134.34      126.82      7.56 o 
   2  15  10       50.39       53.24      5.12 o 
   3  15  10        5.42       10.24      3.32 o 
   4  15  10       47.57       62.96      5.59 o 
   5  15  10      190.30      175.66     15.58 o 
   6  15  10       73.12       73.33     12.33 o 
  -6  16  10       64.51       65.70      6.19 o 
  -5  16  10        5.06        5.76      3.25 o 
  -4  16  10        0.00       -2.54      2.54 o 
  -3  16  10       38.16       35.31      4.59 o 
  -2  16  10        0.08       -1.13      2.72 o 
  -1  16  10      210.40      208.20      8.64 o 
   0  16  10        0.54       -2.24      2.58 o 
   1  16  10      144.46      161.84      7.77 o 
   2  16  10       95.35      104.92      7.06 o 
   3  16  10       27.56       24.04      4.08 o 
   4  16  10       44.05       54.14      5.54 o 
   5  16  10        1.92        1.73      6.71 o 
  -5  17  10      101.72       91.74      7.15 o 
  -4  17  10      111.36      114.26      7.57 o 
  -3  17  10        6.94        7.47      3.25 o 
  -2  17  10       54.10       49.70      5.33 o 
  -1  17  10        6.01        8.66      3.28 o 
   0  17  10      406.87      409.62     12.43 o 
   1  17  10        0.29       -0.24      2.96 o 
   2  17  10       96.68      116.63      7.66 o 
   3  17  10       86.72      101.69      7.37 o 
   4  17  10       89.64      110.40      9.76 o 
  -4  18  10       44.29       52.60      5.73 o 
  -3  18  10       89.12       76.96      6.64 o 
  -2  18  10      136.12      145.13      7.94 o 
  -1  18  10      118.89      117.15      7.85 o 
   0  18  10      198.42      212.19     10.55 o 
   1  18  10        4.72        1.48      3.22 o 
   2  18  10       16.74       18.48      4.20 o 
   3  18  10       15.03       15.14      4.20 o 
  -2  19  10       60.05       53.33      5.83 o 
  -1  19  10        0.12       -2.43      2.88 o 
   0  19  10        6.13        7.44      3.52 o 
   1  19  10       43.60       50.96      5.82 o 
 -11   1  11       27.68       23.37      5.20 o 
 -10   1  11       35.08       38.03      5.89 o 
  -9   1  11       67.04       57.13      6.27 o 
  -8   1  11      176.44      162.58      6.87 o 
  -7   1  11       70.27       73.92      4.93 o 
  -6   1  11       59.39       57.26      2.95 o 
  -5   1  11        3.75       -0.31      1.17 o 
  -4   1  11        1.10        0.58      1.40 o 
  -3   1  11       50.05       39.97      1.95 o 
  -2   1  11        9.30       23.96      2.00 o 
  -1   1  11      116.07      155.84      3.47 o 
   0   1  11      357.33      340.57      6.78 o 
   1   1  11       59.24       66.10      2.61 o 
   2   1  11      151.91      145.69      3.46 o 
   3   1  11       10.00        8.26      1.46 o 
   4   1  11       44.85       49.92      3.59 o 
   5   1  11      824.08      760.19     12.25 o 
   6   1  11      286.76      271.87      7.24 o 
   7   1  11       50.24       49.23      4.01 o 
   8   1  11       25.20       26.82      3.50 o 
   9   1  11      120.44      138.21      8.24 o 
 -11   2  11       21.83       29.63      5.39 o 
 -10   2  11       11.43        3.41      6.06 o 
  -9   2  11        0.17        0.91      6.81 o 
  -8   2  11      610.34      621.05     11.37 o 
  -7   2  11      596.84      593.29      9.20 o 
  -6   2  11       70.29       79.68      3.41 o 
  -5   2  11       49.48       52.95      2.74 o 
  -4   2  11      246.78      211.64      4.68 o 
  -3   2  11      271.43      296.76      5.38 o 
  -2   2  11       11.08       16.37      1.86 o 
  -1   2  11       71.17       77.66      2.66 o 
   0   2  11     1613.97     1625.86     15.58 o 
   1   2  11      571.41      527.41      6.72 o 
   2   2  11      537.35      509.01      8.06 o 
   3   2  11        1.30        1.56      1.29 o 
   4   2  11      713.59      666.52      9.47 o 
   5   2  11      143.50      127.60      4.83 o 
   6   2  11      239.55      238.71      9.74 o 
   7   2  11       20.64       15.96      2.80 o 
   8   2  11       22.80       27.85      3.48 o 
   9   2  11       20.36       32.90      3.92 o 
 -11   3  11       16.27       23.80      7.14 o 
 -10   3  11       15.39       14.57      7.57 o 
  -9   3  11       79.18       80.96      7.19 o 
  -8   3  11      165.87      175.18      5.16 o 
  -7   3  11       95.19      103.69      3.87 o 
  -6   3  11      150.37      152.67      5.18 o 
  -5   3  11       93.46       89.55      3.33 o 
  -4   3  11       14.82       11.49      2.07 o 
  -3   3  11      354.72      369.12      6.93 o 
  -2   3  11      521.94      527.73      7.36 o 
  -1   3  11      124.19      127.21      3.35 o 
   0   3  11      330.47      291.74      4.24 o 
   1   3  11        3.55        1.02      1.37 o 
   2   3  11        7.17       17.45      1.67 o 
   3   3  11      391.50      389.85      5.98 o 
   4   3  11      125.84      114.16      4.93 o 
   5   3  11       11.32       10.78      2.17 o 
   6   3  11       22.99       21.49      2.77 o 
   7   3  11      177.18      175.49      6.27 o 
   8   3  11       50.08       53.29      4.45 o 
   9   3  11       20.37       14.99      3.27 o 
 -11   4  11       97.42      105.50     14.60 o 
 -10   4  11       20.11       22.89      4.77 o 
  -9   4  11      208.67      203.83      8.66 o 
  -8   4  11       63.03       68.04      4.38 o 
  -7   4  11      189.30      185.15      5.90 o 
  -6   4  11      220.79      246.96      6.12 o 
  -5   4  11      623.05      583.17      8.63 o 
  -4   4  11      202.99      202.22      5.69 o 
  -3   4  11      563.58      627.20      8.55 o 
  -2   4  11       24.59       21.69      1.86 o 
  -1   4  11      308.25      256.90      7.26 o 
   0   4  11      157.85      122.42      3.48 o 
   1   4  11       67.14       85.75      2.77 o 
   2   4  11     1108.36     1053.20     11.03 o 
   3   4  11        8.72        4.37      1.36 o 
   4   4  11     1366.36     1272.36     13.22 o 
   5   4  11       42.12       35.81      3.15 o 
   6   4  11       16.40       17.25      2.67 o 
   7   4  11        0.08        0.40      2.08 o 
   8   4  11      107.01      117.65      6.26 o 
   9   4  11       59.42       61.79      5.01 o 
 -11   5  11       77.36       78.60      8.00 o 
 -10   5  11      165.09      166.65     12.01 o 
  -9   5  11        7.17        6.80      3.51 o 
  -8   5  11       59.03       56.26      3.57 o 
  -7   5  11        6.23        9.65      2.34 o 
  -6   5  11     1989.90     1952.91     20.63 o 
  -5   5  11       66.26       54.86      2.99 o 
  -4   5  11      304.95      302.38      7.58 o 
  -3   5  11      318.73      316.16      6.57 o 
  -2   5  11        0.68       -0.99      1.12 o 
  -1   5  11      430.97      419.18      6.59 o 
   0   5  11      210.60      187.01      4.33 o 
   1   5  11      548.65      499.05      6.45 o 
   2   5  11      286.74      253.32      4.87 o 
   3   5  11      290.76      246.61      4.74 o 
   4   5  11      681.12      659.06      9.63 o 
   5   5  11      160.24      175.61      5.59 o 
   6   5  11        0.20       -1.08      1.73 o 
   7   5  11        0.68        1.07      2.09 o 
   8   5  11        4.06       -0.40      2.34 o 
   9   5  11        2.42       -0.09      2.54 o 
 -10   6  11       80.34       90.46     16.66 o 
  -9   6  11        7.46        8.31      2.82 o 
  -8   6  11      151.81      154.19      5.10 o 
  -7   6  11        0.26        4.42      1.89 o 
  -6   6  11       54.68       59.79      3.36 o 
  -5   6  11       18.37       17.31      2.05 o 
  -4   6  11       42.13       49.28      3.65 o 
  -3   6  11       21.89       12.52      1.72 o 
  -2   6  11       28.07       30.83      2.22 o 
  -1   6  11      125.26      114.67      3.49 o 
   0   6  11      595.40      554.52      7.98 o 
   1   6  11      197.68      198.73      4.35 o 
   2   6  11       59.77       58.54      2.50 o 
   3   6  11       37.34       36.16      2.34 o 
   4   6  11     1009.27     1004.83     13.03 o 
   5   6  11       75.77       74.07      4.23 o 
   6   6  11       11.73       12.77      2.50 o 
   7   6  11        3.47        2.17      2.25 o 
   8   6  11      117.32      122.01      6.05 o 
   9   6  11      143.40      153.47      7.86 o 
 -10   7  11      205.36      209.88      8.28 o 
  -9   7  11        0.00        2.56      2.95 o 
  -8   7  11        1.22        1.62      2.21 o 
  -7   7  11      131.55      121.24      4.49 o 
  -6   7  11      195.96      204.43      5.29 o 
  -5   7  11      172.36      161.88      4.72 o 
  -4   7  11      187.66      165.31      4.42 o 
  -3   7  11      641.97      588.06      8.61 o 
  -2   7  11      348.51      327.88      5.99 o 
  -1   7  11       10.66        6.58      1.49 o 
   0   7  11        3.19        1.08      1.17 o 
   1   7  11       22.26       31.61      2.28 o 
   2   7  11        6.80       10.49      1.49 o 
   3   7  11      466.20      412.01      6.41 o 
   4   7  11      100.42      112.73      3.52 o 
   5   7  11       48.24       50.79      3.73 o 
   6   7  11       42.92       35.02      3.48 o 
   7   7  11        0.02       -1.94      1.94 o 
   8   7  11       20.08       23.19      3.36 o 
 -10   8  11      119.80      122.26     15.14 o 
  -9   8  11       11.71       12.26      3.97 o 
  -8   8  11       96.79       99.88      5.32 o 
  -7   8  11      105.91      104.67      4.71 o 
  -6   8  11       37.61       40.67      2.95 o 
  -5   8  11       21.44       27.27      2.39 o 
  -4   8  11       33.32       33.75      2.46 o 
  -3   8  11       40.62       36.21      2.65 o 
  -2   8  11       16.19       19.67      2.47 o 
  -1   8  11        0.29        0.76      1.57 o 
   0   8  11      854.85      798.20     10.32 o 
   1   8  11      150.73      147.36      6.16 o 
   2   8  11        5.84        4.68      1.30 o 
   3   8  11        0.92       -1.14      1.14 o 
   4   8  11       50.07       47.22      2.75 o 
   5   8  11       50.34       52.77      3.72 o 
   6   8  11       72.29       85.46      5.00 o 
   7   8  11        0.35        3.78      2.44 o 
   8   8  11       15.47       14.14      3.11 o 
 -10   9  11       15.94       11.20      4.31 o 
  -9   9  11       15.65       24.15      4.82 o 
  -8   9  11        6.79        6.73      2.54 o 
  -7   9  11      135.51      132.18      5.56 o 
  -6   9  11       77.40       72.93      4.52 o 
  -5   9  11        6.52        5.81      2.17 o 
  -4   9  11       15.94       17.65      2.55 o 
  -3   9  11      787.16      733.88     12.09 o 
  -2   9  11     2177.75     2062.25     24.33 o 
  -1   9  11      231.92      227.88     10.40 o 
   0   9  11      438.98      437.15     10.71 o 
   1   9  11       66.75       72.54      3.97 o 
   2   9  11       22.72       19.70      2.07 o 
   3   9  11      141.69      137.81      3.78 o 
   4   9  11       87.89       92.13      3.48 o 
   5   9  11        0.76        1.89      1.89 o 
   6   9  11      172.52      172.75      6.03 o 
   7   9  11       26.09       28.43      3.45 o 
   8   9  11       54.70       62.89      4.99 o 
  -9  10  11      242.34      283.40     12.10 o 
  -8  10  11        4.19        7.97      2.77 o 
  -7  10  11       55.38       60.77      5.90 o 
  -6  10  11       56.82       51.07      3.96 o 
  -5  10  11        7.70        7.33      2.21 o 
  -4  10  11       19.03       16.86      2.59 o 
  -3  10  11      128.18      127.26      9.40 o 
  -2  10  11      242.22      213.21      6.68 o 
  -1  10  11        1.37        5.04      1.84 o 
   0  10  11        3.20        3.98      1.88 o 
   1  10  11        4.86        1.98      1.82 o 
   2  10  11        5.67        5.87      2.07 o 
   3  10  11        0.51        0.83      1.48 o 
   4  10  11       17.74       22.92      2.49 o 
   5  10  11       40.27       35.72      4.74 o 
   6  10  11      106.65      127.94      6.69 o 
   7  10  11        0.33        2.66      2.83 o 
   8  10  11       66.05       69.26      6.17 o 
  -9  11  11      106.23      112.20      8.90 o 
  -8  11  11      138.80      153.05      6.41 o 
  -7  11  11       32.73       26.93      3.59 o 
  -6  11  11       93.87      101.42      5.51 o 
  -5  11  11      385.07      396.27      9.24 o 
  -4  11  11       17.64       14.03      2.78 o 
  -3  11  11       27.03       24.19      2.86 o 
  -2  11  11       61.13       57.34      3.92 o 
  -1  11  11       64.24       61.59      3.91 o 
   0  11  11      260.97      224.62      6.46 o 
   1  11  11       33.29       25.33      2.81 o 
   2  11  11        5.39        2.00      1.91 o 
   3  11  11        9.62        4.08      3.25 o 
   4  11  11       94.95       95.40      4.28 o 
   5  11  11       11.73       14.53      3.08 o 
   6  11  11        5.71        3.96      3.25 o 
   7  11  11       69.82       78.23      6.21 o 
  -9  12  11        3.65       13.68      4.51 o 
  -8  12  11       29.49       28.80      3.75 o 
  -7  12  11       92.37      106.27      5.96 o 
  -6  12  11        2.38        5.75      2.68 o 
  -5  12  11       54.90       51.34      4.13 o 
  -4  12  11        0.49        1.47      2.02 o 
  -3  12  11        6.38        6.57      3.97 o 
  -2  12  11        1.54        1.73      1.88 o 
  -1  12  11        1.57        0.00      3.53 o 
   0  12  11       54.18       54.13      3.85 o 
   1  12  11        0.16       -0.95      1.87 o 
   2  12  11        3.62        6.80      2.21 o 
   3  12  11       55.64       67.31      4.44 o 
   4  12  11      137.16      133.80      5.56 o 
   5  12  11        7.38        8.13      4.22 o 
   6  12  11       19.32       22.22      7.25 o 
   7  12  11       10.80       10.80      3.67 o 
  -8  13  11       91.22      105.30      6.19 o 
  -7  13  11        1.17        0.33      2.38 o 
  -6  13  11       71.90       80.36      6.84 o 
  -5  13  11       55.99       43.89      4.02 o 
  -4  13  11        0.54       -1.17      1.89 o 
  -3  13  11      127.09      134.38      5.59 o 
  -2  13  11       25.84       22.77      2.88 o 
  -1  13  11        1.02        2.44      1.95 o 
   0  13  11        0.06       -0.53      1.73 o 
   1  13  11        5.04        4.45      2.13 o 
   2  13  11       22.77       23.21      2.91 o 
   3  13  11        0.73        2.40      2.15 o 
   4  13  11        7.56       10.28      2.65 o 
   5  13  11        2.25        6.08      6.38 o 
   6  13  11        3.76        1.32      3.69 o 
  -7  14  11       10.79        9.22      2.96 o 
  -6  14  11        1.52       -2.17      2.17 o 
  -5  14  11      270.19      282.77      8.33 o 
  -4  14  11        1.25       -1.92      1.92 o 
  -3  14  11      149.21      163.41      6.23 o 
  -2  14  11      159.51      153.83      5.93 o 
  -1  14  11       30.83       25.20      3.08 o 
   0  14  11        1.77        2.53      2.59 o 
   1  14  11        0.50        0.07      1.95 o 
   2  14  11        3.18        2.14      2.11 o 
   3  14  11      124.86      137.10      6.81 o 
   4  14  11       47.43       48.05      4.14 o 
   5  14  11        1.73        1.78      3.52 o 
   6  14  11      112.99      142.99     16.44 o 
  -7  15  11       33.49       47.24      4.67 o 
  -6  15  11      436.84      459.86     11.11 o 
  -5  15  11        8.50       10.88      3.01 o 
  -4  15  11        1.02        0.36      2.23 o 
  -3  15  11       20.90       17.21      2.98 o 
  -2  15  11       51.92       58.91      4.99 o 
  -1  15  11      169.88      176.09      7.06 o 
   0  15  11        1.71        1.52      2.84 o 
   1  15  11       34.31       38.03      3.71 o 
   2  15  11        2.20        2.38      2.87 o 
   3  15  11        0.96       -2.61      2.61 o 
   4  15  11      116.59      122.70      8.88 o 
   5  15  11       14.65       19.90      7.57 o 
  -6  16  11       52.30       70.39     12.00 o 
  -5  16  11        0.00       -2.68      2.68 o 
  -4  16  11        8.40        7.97      3.46 o 
  -3  16  11       21.62       25.16      4.20 o 
  -2  16  11       27.06       28.68      4.37 o 
  -1  16  11       45.97       45.78      5.21 o 
   0  16  11      110.70       97.91      7.07 o 
   1  16  11      239.60      269.46     10.02 o 
   2  16  11      140.38      128.07      7.95 o 
   3  16  11        4.36        2.27      3.19 o 
   4  16  11        5.45        2.69      3.34 o 
  -5  17  11        1.83        1.53      3.17 o 
  -4  17  11        1.46        2.16      2.85 o 
  -3  17  11        6.78        8.77      4.26 o 
  -2  17  11        0.36       -0.82      2.62 o 
  -1  17  11      292.13      283.62     10.58 o 
   0  17  11      111.22      115.81     12.22 o 
   1  17  11       34.05       41.15      5.27 o 
   2  17  11       84.27       88.23      6.97 o 
   3  17  11       69.66       72.85      6.45 o 
  -3  18  11        0.65        2.60      3.26 o 
  -2  18  11        0.66       -0.65      3.00 o 
  -1  18  11       45.95       41.93      5.40 o 
   0  18  11       36.16       33.32      4.89 o 
   1  18  11        5.44        5.13      3.56 o 
   2  18  11       49.15       50.13      5.70 o 
 -11   0  12       42.03       57.76     10.17 o 
 -10   0  12      361.21      351.10     19.47 o 
  -9   0  12       12.49       17.63      4.36 o 
  -8   0  12       12.01        7.68      3.37 o 
  -7   0  12        0.38       -1.51      2.45 o 
  -6   0  12       25.39       22.79      3.81 o 
  -5   0  12       74.12       42.64      4.87 o 
  -4   0  12      455.78      400.82     11.42 o 
  -3   0  12      437.33      355.09     15.90 o 
  -2   0  12       17.37       23.74      3.32 o 
  -1   0  12       47.69       46.44      5.73 o 
   0   0  12       14.09        5.34      1.77 o 
   1   0  12      906.21      929.53     14.02 o 
   2   0  12       12.54        7.57      1.92 o 
   3   0  12     1445.97     1375.43     19.61 o 
   4   0  12      102.81      102.35      5.21 o 
   5   0  12      100.13      100.91     11.36 o 
   6   0  12        0.32        0.26      2.70 o 
   7   0  12        0.00        0.89      3.11 o 
   8   0  12       40.11       20.93      7.03 o 
   9   0  12       57.52       71.72      7.65 o 
 -11   1  12       87.20       86.96     11.68 o 
 -10   1  12      196.43      191.73     10.40 o 
  -9   1  12      228.64      239.30      7.28 o 
  -8   1  12       47.83       59.27      4.18 o 
  -7   1  12       20.55       18.43      2.67 o 
  -6   1  12      151.42      130.61      5.12 o 
  -5   1  12        0.17        0.48      1.62 o 
  -4   1  12      100.52       84.18      3.83 o 
  -3   1  12      149.59      138.03      4.50 o 
  -2   1  12       30.99       31.12      2.47 o 
  -1   1  12       58.95       49.70      3.65 o 
   0   1  12      173.39      156.05      3.21 o 
   1   1  12     1432.86     1339.61     12.97 o 
   2   1  12      225.62      220.64      4.34 o 
   3   1  12      236.95      201.02      4.31 o 
   4   1  12      514.98      503.07      7.28 o 
   5   1  12        0.37        1.15      1.76 o 
   6   1  12       20.09       22.38      2.83 o 
   7   1  12       24.82       23.49      3.18 o 
   8   1  12        0.27        0.10      2.29 o 
   9   1  12       30.01       31.39      3.94 o 
 -11   2  12      134.50      144.24      9.93 o 
 -10   2  12       28.85       35.09      5.66 o 
  -9   2  12      286.50      288.41     10.34 o 
  -8   2  12       58.31       64.37      4.35 o 
  -7   2  12      143.25      128.70      5.08 o 
  -6   2  12       25.22       16.49      2.53 o 
  -5   2  12       68.37       65.73      3.92 o 
  -4   2  12      225.25      187.04      7.44 o 
  -3   2  12      288.38      258.38      5.35 o 
  -2   2  12       23.02       12.76      1.42 o 
  -1   2  12       77.61       69.55      2.63 o 
   0   2  12       11.05        9.61      1.57 o 
   1   2  12      184.28      186.91      4.06 o 
   2   2  12      285.44      294.43      5.06 o 
   3   2  12      118.91      120.55      3.45 o 
   4   2  12        5.04        0.06      1.36 o 
   5   2  12      125.86      115.21      4.73 o 
   6   2  12       21.81       26.59      3.04 o 
   7   2  12        1.05        2.08      2.15 o 
   8   2  12       60.47       60.18      4.91 o 
   9   2  12        3.69        3.38      3.03 o 
 -11   3  12      161.88      185.37     13.52 o 
 -10   3  12        3.61        2.14      3.90 o 
  -9   3  12       57.80       56.72      5.13 o 
  -8   3  12        0.13       -0.27      2.28 o 
  -7   3  12      245.73      246.95      6.89 o 
  -6   3  12       74.34       67.76      4.16 o 
  -5   3  12      714.94      634.68     10.42 o 
  -4   3  12     2365.79     2219.81     27.07 o 
  -3   3  12      126.70      121.56      3.49 o 
  -2   3  12      116.58       77.96      5.11 o 
  -1   3  12      649.36      610.88     10.53 o 
   0   3  12     1941.43     1887.07     23.36 o 
   1   3  12      577.96      538.12      6.86 o 
   2   3  12      508.51      486.31      6.72 o 
   3   3  12        6.55        2.80      1.32 o 
   4   3  12        4.52        5.71      1.53 o 
   5   3  12      157.17      159.26      6.49 o 
   6   3  12      102.19       98.63      5.24 o 
   7   3  12        6.62        4.37      2.35 o 
   8   3  12       16.09       20.33      3.28 o 
   9   3  12       99.62      103.81      6.25 o 
 -11   4  12       17.66       18.39      4.89 o 
 -10   4  12        7.13       13.88      4.36 o 
  -9   4  12        7.86        7.01      3.79 o 
  -8   4  12      244.32      245.31      8.90 o 
  -7   4  12       20.13       18.56      2.79 o 
  -6   4  12       75.71       73.54      3.51 o 
  -5   4  12       20.46       22.32      2.14 o 
  -4   4  12       44.41       55.35      5.64 o 
  -3   4  12       70.57       62.73      3.44 o 
  -2   4  12      450.54      470.76     11.10 o 
  -1   4  12       39.33       39.07      2.40 o 
   0   4  12     1174.55     1136.01     13.00 o 
   1   4  12      130.47      135.80      4.22 o 
   2   4  12        5.64        7.62      1.39 o 
   3   4  12       17.01       14.44      1.92 o 
   4   4  12        0.37        1.63      1.40 o 
   5   4  12        9.46        5.35      2.10 o 
   6   4  12       28.59       24.59      2.98 o 
   7   4  12        0.22       -1.34      2.00 o 
   8   4  12        1.58        0.21      2.90 o 
   9   4  12       68.13       72.76      5.42 o 
 -10   5  12        0.57       -1.88      3.48 o 
  -9   5  12       65.37       63.66      6.57 o 
  -8   5  12       98.41      104.36      8.27 o 
  -7   5  12       76.07       82.16      3.86 o 
  -6   5  12       22.30       24.63      2.43 o 
  -5   5  12      330.95      312.49      6.30 o 
  -4   5  12     1252.15     1199.69     14.06 o 
  -3   5  12      934.09      884.78     11.16 o 
  -2   5  12     1649.52     1622.36     17.09 o 
  -1   5  12       24.83       23.65      2.07 o 
   0   5  12       81.19       56.37      2.82 o 
   1   5  12       34.07       30.45      2.33 o 
   2   5  12      118.37       85.61      2.88 o 
   3   5  12      524.49      479.76      8.47 o 
   4   5  12       37.17       41.16      2.83 o 
   5   5  12      124.39      112.23      8.59 o 
   6   5  12       44.85       37.89      3.50 o 
   7   5  12        9.93       11.13      2.69 o 
   8   5  12        1.92        4.53      2.62 o 
 -10   6  12        8.08        2.07      4.87 o 
  -9   6  12        0.33        0.87      4.76 o 
  -8   6  12      423.80      428.81      8.42 o 
  -7   6  12      463.40      472.16      8.60 o 
  -6   6  12      100.78      112.28      4.15 o 
  -5   6  12       75.89       74.45      3.75 o 
  -4   6  12     1069.20     1012.24     16.00 o 
  -3   6  12       40.86       31.78      2.41 o 
  -2   6  12      959.86      881.49     11.57 o 
  -1   6  12       91.77       87.46      3.29 o 
   0   6  12      103.85       98.21      3.40 o 
   1   6  12      122.02      128.01      3.84 o 
   2   6  12      180.62      160.36      4.38 o 
   3   6  12       15.25       18.50      1.82 o 
   4   6  12       30.16       26.00      2.16 o 
   5   6  12        1.19        1.89      1.89 o 
   6   6  12       84.66       82.03      7.74 o 
   7   6  12       19.99       22.77      3.19 o 
   8   6  12        2.78        0.20      2.42 o 
 -10   7  12      120.03      130.66     14.28 o 
  -9   7  12       10.72        8.73      6.71 o 
  -8   7  12      346.36      352.35      8.51 o 
  -7   7  12        6.84        8.31      2.01 o 
  -6   7  12      128.38      115.92      4.38 o 
  -5   7  12       32.61       30.50      2.75 o 
  -4   7  12      178.91      166.48      4.63 o 
  -3   7  12       56.59       55.22      3.56 o 
  -2   7  12       12.33        9.80      1.75 o 
  -1   7  12      243.78      233.77      5.13 o 
   0   7  12     1055.75     1012.01     12.37 o 
   1   7  12      469.68      414.92      7.08 o 
   2   7  12       62.58       71.70      3.36 o 
   3   7  12        7.20       10.26      1.67 o 
   4   7  12       10.17       13.55      2.18 o 
   5   7  12      200.55      190.82      5.97 o 
   6   7  12        8.78        8.89      2.84 o 
   7   7  12        1.76       -0.87      2.15 o 
   8   7  12       46.01       45.73      4.41 o 
 -10   8  12       51.30       63.38     10.60 o 
  -9   8  12        0.65        2.16      4.76 o 
  -8   8  12      150.73      147.86      6.04 o 
  -7   8  12       32.58       28.70      3.34 o 
  -6   8  12        0.01        2.00      1.70 o 
  -5   8  12      176.39      186.94      5.09 o 
  -4   8  12      556.43      555.45     10.74 o 
  -3   8  12        6.78        3.78      1.63 o 
  -2   8  12      387.28      372.24      6.70 o 
  -1   8  12      829.19      804.99     13.76 o 
   0   8  12       42.69       39.38      2.57 o 
   1   8  12        8.08        4.30      1.50 o 
   2   8  12       48.83       41.39      2.75 o 
   3   8  12       66.94       52.81      3.18 o 
   4   8  12      222.16      199.62      4.71 o 
   5   8  12      250.71      247.78      6.85 o 
   6   8  12       24.17       28.05      3.33 o 
   7   8  12        5.15        2.68      2.88 o 
   8   8  12       10.24       16.42      3.27 o 
  -9   9  12       44.51       44.00      5.96 o 
  -8   9  12       62.53       66.82      4.85 o 
  -7   9  12       23.93       21.05      3.24 o 
  -6   9  12        0.25        1.19      2.07 o 
  -5   9  12        7.90       10.36      3.00 o 
  -4   9  12        1.62       -0.75      1.78 o 
  -3   9  12        1.20       -0.50      1.70 o 
  -2   9  12      107.66      106.23      5.81 o 
  -1   9  12       12.41        9.82      2.10 o 
   0   9  12       31.59       18.86      2.54 o 
   1   9  12      110.85      113.60      6.15 o 
   2   9  12      174.19      181.34      4.82 o 
   3   9  12       26.80       24.30      3.40 o 
   4   9  12        0.71        1.43      1.62 o 
   5   9  12       33.20       36.02      3.59 o 
   6   9  12       36.88       41.57      3.81 o 
   7   9  12       12.21       17.08      3.19 o 
   8   9  12       44.14       40.49      6.04 o 
  -9  10  12        5.81        5.09      3.73 o 
  -8  10  12      313.11      340.62      9.30 o 
  -7  10  12        6.12        3.62      2.48 o 
  -6  10  12       38.77       35.78      3.54 o 
  -5  10  12       13.46        8.87      2.36 o 
  -4  10  12        9.61       13.10      2.75 o 
  -3  10  12      167.08      172.34      5.80 o 
  -2  10  12        0.02        0.72      1.79 o 
  -1  10  12        3.62        4.73      1.98 o 
   0  10  12      136.58      140.89      5.62 o 
   1  10  12      191.78      196.11      6.13 o 
   2  10  12        0.04       -1.84      1.84 o 
   3  10  12       13.82       13.19      2.51 o 
   4  10  12       29.67       26.44      3.19 o 
   5  10  12       59.04       62.37      8.00 o 
   6  10  12       10.91       12.46      4.00 o 
   7  10  12       78.06      103.24      8.78 o 
  -9  11  12        0.85        2.12      3.75 o 
  -8  11  12        5.53        7.23      3.81 o 
  -7  11  12        4.21       -0.96      2.27 o 
  -6  11  12       48.19       55.13      4.81 o 
  -5  11  12       10.53        9.87      2.52 o 
  -4  11  12       51.23       46.26      6.21 o 
  -3  11  12      188.88      198.80      6.42 o 
  -2  11  12        8.64        4.88      2.07 o 
  -1  11  12       94.62       92.60      4.77 o 
   0  11  12      107.93      102.97      4.72 o 
   1  11  12       22.29       24.68      2.99 o 
   2  11  12      252.81      242.91      6.99 o 
   3  11  12       24.04       20.07      2.85 o 
   4  11  12        0.66       -0.39      2.05 o 
   5  11  12        0.13       -0.57      9.30 o 
   6  11  12      158.33      159.06      9.55 o 
   7  11  12        1.29        4.71      3.95 o 
  -8  12  12       69.61       71.72      5.33 o 
  -7  12  12       63.38       68.50      5.86 o 
  -6  12  12       91.69       98.11      5.65 o 
  -5  12  12       78.77       85.99      5.21 o 
  -4  12  12       11.38        8.35      2.38 o 
  -3  12  12      432.18      412.25      9.41 o 
  -2  12  12        0.59        0.74      1.90 o 
  -1  12  12        1.54        1.53      2.00 o 
   0  12  12       18.06       19.58      4.00 o 
   1  12  12       26.06       28.55      3.18 o 
   2  12  12      186.11      183.62      6.98 o 
   3  12  12      188.27      189.86      6.53 o 
   4  12  12       61.26       67.56      4.67 o 
   5  12  12      104.23      136.25      8.94 o 
   6  12  12        2.92        9.39      4.24 o 
  -8  13  12       54.33       60.42      5.01 o 
  -7  13  12       70.07       76.10      5.44 o 
  -6  13  12      231.12      247.32      9.88 o 
  -5  13  12        7.58        7.01      2.66 o 
  -4  13  12        6.14        2.12      2.18 o 
  -3  13  12      256.68      268.35      7.75 o 
  -2  13  12       10.88        6.71      2.35 o 
  -1  13  12      136.40      126.12      9.49 o 
   0  13  12       52.19       47.65      3.93 o 
   1  13  12       50.80       58.34      4.33 o 
   2  13  12       27.01       27.62      3.36 o 
   3  13  12        0.15        4.10      2.42 o 
   4  13  12       92.12      103.43      5.52 o 
   5  13  12       63.63       70.47      7.32 o 
   6  13  12       15.05       16.41      4.83 o 
  -7  14  12       58.51       57.04      5.62 o 
  -6  14  12       25.11       27.27      3.69 o 
  -5  14  12       23.19       24.75      3.45 o 
  -4  14  12      301.76      295.23     12.36 o 
  -3  14  12        1.77        1.07      2.02 o 
  -2  14  12      422.11      405.89      9.71 o 
  -1  14  12       40.92       37.09      3.71 o 
   0  14  12      114.44      113.45      5.56 o 
   1  14  12       11.25        9.74      3.75 o 
   2  14  12      128.27      120.20      5.82 o 
   3  14  12        8.41        1.22      2.56 o 
   4  14  12        1.36       -0.49      2.35 o 
   5  14  12       75.10       82.17      7.80 o 
  -6  15  12      103.87      105.44     12.46 o 
  -5  15  12      124.59      134.99      6.43 o 
  -4  15  12       27.79       26.35      3.97 o 
  -3  15  12       19.27       20.37      3.16 o 
  -2  15  12      152.22      159.46      7.44 o 
  -1  15  12       25.07       20.30      3.15 o 
   0  15  12       97.16      106.00      6.78 o 
   1  15  12        1.90        3.29      2.35 o 
   2  15  12       41.23       40.70      4.92 o 
   3  15  12        5.25        7.82      3.54 o 
   4  15  12        1.45       -0.84      3.66 o 
  -5  16  12       35.90       39.81      4.99 o 
  -4  16  12        0.88       -2.27      2.79 o 
  -3  16  12        0.32       -1.11      2.87 o 
  -2  16  12       20.88       27.10      4.29 o 
  -1  16  12      220.87      210.86      9.03 o 
   0  16  12      291.92      298.13     10.65 o 
   1  16  12       57.19       61.87      5.98 o 
   2  16  12       14.51       19.46      6.27 o 
   3  16  12        0.10       -0.70      3.06 o 
  -4  17  12       11.77       12.22      3.75 o 
  -3  17  12        2.46        5.58      3.32 o 
  -2  17  12      146.87      136.63      8.02 o 
  -1  17  12        0.87       -1.31      2.87 o 
   0  17  12        2.70       -0.98      4.06 o 
   1  17  12       18.60       13.60      4.07 o 
   2  17  12       17.93       12.60      4.03 o 
  -2  18  12        4.18        4.11      3.28 o 
  -1  18  12       57.14       56.42      7.61 o 
   0  18  12      234.56      254.94     14.76 o 
 -10   1  13        1.33       -0.19      3.79 o 
  -9   1  13       79.68       89.73      5.40 o 
  -8   1  13       55.88       60.63      4.40 o 
  -7   1  13        6.88        6.82      2.24 o 
  -6   1  13       35.16       32.27      3.08 o 
  -5   1  13      245.79      242.28      6.60 o 
  -4   1  13      279.98      226.48      7.40 o 
  -3   1  13      658.36      630.10     10.53 o 
  -2   1  13      248.56      252.96      6.17 o 
  -1   1  13      992.46     1038.46     14.83 o 
   0   1  13       79.47       58.17      3.57 o 
   1   1  13      771.02      680.27      9.30 o 
   2   1  13       15.16       20.21      1.87 o 
   3   1  13      178.88      147.37      3.86 o 
   4   1  13       87.12       86.92      3.42 o 
   5   1  13      178.74      186.23      5.97 o 
   6   1  13       16.45       17.84      2.86 o 
   7   1  13      150.10      159.07      6.24 o 
   8   1  13       80.13       76.67      5.29 o 
 -10   2  13       34.10       45.97      6.58 o 
  -9   2  13       90.69       98.64      5.64 o 
  -8   2  13      199.02      196.58      7.21 o 
  -7   2  13        4.42        1.86      2.12 o 
  -6   2  13       30.63       32.81      3.15 o 
  -5   2  13       87.01       66.32      4.07 o 
  -4   2  13       77.80       85.96      6.28 o 
  -3   2  13        6.52        1.06      1.57 o 
  -2   2  13      346.53      314.80      7.18 o 
  -1   2  13        8.85        5.53      1.63 o 
   0   2  13      390.00      338.76      6.05 o 
   1   2  13      986.01      874.16     11.02 o 
   2   2  13        3.93        1.55      1.26 o 
   3   2  13      307.18      300.21      5.69 o 
   4   2  13       49.02       43.37      2.63 o 
   5   2  13       88.43       78.86      4.68 o 
   6   2  13       97.27       95.87      5.23 o 
   7   2  13       19.17       15.40      2.87 o 
   8   2  13      177.08      183.94      8.26 o 
 -10   3  13        1.84        3.20      3.84 o 
  -9   3  13       21.70       22.04      3.30 o 
  -8   3  13      237.71      226.24      7.07 o 
  -7   3  13       92.07       86.63      4.90 o 
  -6   3  13      263.86      233.46      8.45 o 
  -5   3  13        2.63        3.58      1.89 o 
  -4   3  13        0.05       -1.57      1.57 o 
  -3   3  13      213.89      188.38      5.45 o 
  -2   3  13      547.54      525.89      8.43 o 
  -1   3  13      784.27      770.44     10.90 o 
   0   3  13       63.02       48.05      2.68 o 
   1   3  13      443.07      410.95      6.93 o 
   2   3  13      620.47      582.51      8.73 o 
   3   3  13       73.47       72.83      3.13 o 
   4   3  13       78.44       77.65      3.24 o 
   5   3  13        0.45       -0.26      1.84 o 
   6   3  13        0.06        0.25      1.97 o 
   7   3  13       74.55       74.65      4.93 o 
   8   3  13       33.79       36.12      4.04 o 
 -10   4  13       68.07       77.98      7.95 o 
  -9   4  13      164.03      163.72      6.59 o 
  -8   4  13       65.95       72.41      4.93 o 
  -7   4  13       24.97       21.63      2.95 o 
  -6   4  13       55.22       62.19      4.18 o 
  -5   4  13       20.70       24.17      2.80 o 
  -4   4  13        0.07       -0.04      1.67 o 
  -3   4  13       15.74       17.97      2.40 o 
  -2   4  13       42.88       29.81      2.28 o 
  -1   4  13     3922.27     3562.40     32.39 o 
   0   4  13        3.96       -1.18      1.52 o 
   1   4  13       58.51       53.41      2.98 o 
   2   4  13       67.00       43.64      3.12 o 
   3   4  13      319.96      319.04      5.70 o 
   4   4  13       45.28       39.48      2.55 o 
   5   4  13      124.85      134.58      5.68 o 
   6   4  13        7.59        6.37      2.33 o 
   7   4  13       11.50       16.97      3.08 o 
   8   4  13      107.03      113.46      6.34 o 
 -10   5  13      237.82      257.24     11.70 o 
  -9   5  13        0.50        0.58      2.52 o 
  -8   5  13        1.33        0.73      2.87 o 
  -7   5  13      208.06      209.28      6.70 o 
  -6   5  13       63.41       51.28      3.79 o 
  -5   5  13       99.18      105.46      4.75 o 
  -4   5  13      219.12      205.67      9.05 o 
  -3   5  13     1011.33      904.92     11.54 o 
  -2   5  13       17.40       18.63      2.06 o 
  -1   5  13        1.94       -0.09      1.35 o 
   0   5  13        6.96        7.97      1.64 o 
   1   5  13       44.12       35.71      2.57 o 
   2   5  13       75.23       58.91      3.09 o 
   3   5  13        1.49       -0.45      1.44 o 
   4   5  13        7.80        7.39      1.69 o 
   5   5  13       32.23       33.82      3.19 o 
   6   5  13       24.21       22.16      3.22 o 
   7   5  13       68.07       72.25      4.94 o 
   8   5  13       90.25       99.39      5.96 o 
 -10   6  13       48.56       49.66      9.63 o 
  -9   6  13        1.10        1.81      2.38 o 
  -8   6  13       16.07       10.79      2.77 o 
  -7   6  13        0.59       -0.18      2.52 o 
  -6   6  13      129.37      121.48      5.13 o 
  -5   6  13       80.58       74.01      3.59 o 
  -4   6  13      321.29      364.07      6.95 o 
  -3   6  13       66.24       56.13      3.38 o 
  -2   6  13       46.52       53.69      2.97 o 
  -1   6  13      673.03      660.54      9.41 o 
   0   6  13       78.31       68.05      3.22 o 
   1   6  13      105.73       87.08      3.48 o 
   2   6  13      111.72      111.01      3.91 o 
   3   6  13      160.43      159.10      5.74 o 
   4   6  13      336.78      307.28      6.56 o 
   5   6  13       32.06       26.60      2.95 o 
   6   6  13       63.45       65.43      4.48 o 
   7   6  13      148.52      156.02      6.29 o 
   8   6  13        0.89       -0.70      2.41 o 
 -10   7  13      122.40      108.81     13.63 o 
  -9   7  13        1.62        1.06      3.26 o 
  -8   7  13       74.11       76.52      5.03 o 
  -7   7  13      134.27      133.57      5.58 o 
  -6   7  13       30.69       30.91      2.75 o 
  -5   7  13        0.21        0.23      1.73 o 
  -4   7  13      340.30      343.72      6.79 o 
  -3   7  13      148.53      144.58      4.34 o 
  -2   7  13      521.40      491.06      8.00 o 
  -1   7  13        1.85        1.71      1.40 o 
   0   7  13       52.17       53.80      3.32 o 
   1   7  13       89.92       76.33      3.43 o 
   2   7  13       41.47       42.08      2.92 o 
   3   7  13      348.70      322.80      6.71 o 
   4   7  13       87.35       92.92      5.31 o 
   5   7  13      114.21      109.12      5.97 o 
   6   7  13        0.81        2.10      2.42 o 
   7   7  13       21.03       22.29      3.27 o 
   8   7  13       50.04       48.64      4.58 o 
  -9   8  13      104.86      136.50     14.49 o 
  -8   8  13       28.77       27.04      4.44 o 
  -7   8  13        8.97       11.11      2.78 o 
  -6   8  13       67.04       71.48      4.55 o 
  -5   8  13      205.05      220.67      6.62 o 
  -4   8  13       22.96       28.79      2.54 o 
  -3   8  13       26.10       22.72      2.27 o 
  -2   8  13      322.33      321.88      8.46 o 
  -1   8  13        0.10        0.14      1.39 o 
   0   8  13       32.79       28.15      2.68 o 
   1   8  13      103.66      106.38      3.84 o 
   2   8  13        9.22       12.40      3.59 o 
   3   8  13       92.78       91.47      4.04 o 
   4   8  13        7.79        7.06      1.90 o 
   5   8  13        1.37       -0.26      2.15 o 
   6   8  13       54.65       61.20      5.24 o 
   7   8  13       32.36       32.13      4.82 o 
  -9   9  13       59.34       71.82     11.03 o 
  -8   9  13       85.06       88.71      6.60 o 
  -7   9  13       65.97       72.66      4.83 o 
  -6   9  13        3.70        7.02      2.46 o 
  -5   9  13      157.10      156.63      7.43 o 
  -4   9  13        4.45        5.87      2.14 o 
  -3   9  13      100.97       99.12      4.67 o 
  -2   9  13       51.81       60.22      4.49 o 
  -1   9  13       86.98       72.73      4.30 o 
   0   9  13        5.68        1.17      1.86 o 
   1   9  13      203.87      210.59      6.37 o 
   2   9  13       14.05       12.43      2.52 o 
   3   9  13      219.11      225.62      8.21 o 
   4   9  13      263.56      270.07     11.24 o 
   5   9  13        2.68        4.54      3.42 o 
   6   9  13       18.47       32.25      5.50 o 
   7   9  13      141.94      156.79     10.13 o 
  -9  10  13       40.06       49.75      9.73 o 
  -8  10  13      135.95      151.31      8.33 o 
  -7  10  13        3.35        0.55      2.35 o 
  -6  10  13        8.03        7.34      2.58 o 
  -5  10  13       74.09       78.93      4.91 o 
  -4  10  13        6.17        5.65      2.26 o 
  -3  10  13       19.25       20.48      3.15 o 
  -2  10  13       64.39       67.92      4.33 o 
  -1  10  13       32.01       31.78      3.23 o 
   0  10  13      412.74      458.58      9.67 o 
   1  10  13       76.11       66.34      4.31 o 
   2  10  13       97.34       99.20      5.07 o 
   3  10  13       31.72       30.04      4.34 o 
   4  10  13       51.17       56.40      4.26 o 
   5  10  13       20.75       13.98      4.15 o 
   6  10  13       17.76       12.44      4.46 o 
   7  10  13        0.65        0.08      4.11 o 
  -8  11  13        0.44        2.00      3.31 o 
  -7  11  13      216.88      212.15      7.43 o 
  -6  11  13      145.25      160.11      8.43 o 
  -5  11  13       77.37       81.78      5.02 o 
  -4  11  13       10.19        5.89      2.25 o 
  -3  11  13       16.30       19.80      2.88 o 
  -2  11  13       20.68       19.56      3.84 o 
  -1  11  13       69.49       66.76      4.41 o 
   0  11  13        0.09       -1.50      2.19 o 
   1  11  13        0.29       -1.87      1.87 o 
   2  11  13        6.23        7.97      2.46 o 
   3  11  13       10.02       11.12      2.73 o 
   4  11  13       70.81       80.29      5.03 o 
   5  11  13      105.51      106.40      8.46 o 
   6  11  13       80.20       92.21      8.44 o 
  -8  12  13       84.31       92.14      5.91 o 
  -7  12  13        0.46        2.51      2.62 o 
  -6  12  13       60.49       56.87      4.66 o 
  -5  12  13        3.83        2.83      2.30 o 
  -4  12  13        0.24        2.48      2.23 o 
  -3  12  13       49.11       39.97      3.71 o 
  -2  12  13       40.04       43.94      3.89 o 
  -1  12  13      372.16      355.07      8.80 o 
   0  12  13       42.98       46.35      3.83 o 
   1  12  13        4.03        1.42      2.09 o 
   2  12  13      189.43      215.53      9.30 o 
   3  12  13        0.16       -1.34      2.21 o 
   4  12  13       38.93       45.08      4.73 o 
   5  12  13       74.46       89.44      8.00 o 
   6  12  13       11.01       10.85      9.30 o 
  -7  13  13        5.87        7.49      2.97 o 
  -6  13  13        1.15       -0.66      2.35 o 
  -5  13  13       25.84       31.44      4.20 o 
  -4  13  13       57.01       52.92      4.35 o 
  -3  13  13       14.11       13.72      2.83 o 
  -2  13  13       74.62       90.08      6.53 o 
  -1  13  13       69.77       61.24      4.48 o 
   0  13  13       61.71       52.03      4.25 o 
   1  13  13        0.25       -1.98      1.98 o 
   2  13  13      142.21      152.14      7.89 o 
   3  13  13      123.01      139.23      6.15 o 
   4  13  13        0.32        3.51      3.09 o 
   5  13  13       86.26       96.20      8.35 o 
  -7  14  13        0.51       -2.12      3.17 o 
  -6  14  13       47.79       42.71      4.36 o 
  -5  14  13       96.11      103.22      6.03 o 
  -4  14  13       19.43       27.17      3.41 o 
  -3  14  13        9.70       11.55      2.75 o 
  -2  14  13        4.45        4.63      2.34 o 
  -1  14  13       27.14       28.13      3.48 o 
   0  14  13       24.66       30.20      3.48 o 
   1  14  13       14.13       20.03      3.21 o 
   2  14  13        4.19        4.90      2.55 o 
   3  14  13      361.23      378.20      9.73 o 
   4  14  13      103.81      119.60      9.10 o 
  -6  15  13      155.60      155.71      6.95 o 
  -5  15  13        7.43        4.84      2.65 o 
  -4  15  13      113.09      117.85      8.70 o 
  -3  15  13       71.33       82.62      5.39 o 
  -2  15  13      156.30      148.13      6.30 o 
  -1  15  13      302.88      281.07      8.48 o 
   0  15  13       12.60       12.55      2.91 o 
   1  15  13       16.39       25.51      3.49 o 
   2  15  13        0.23        2.22      2.49 o 
   3  15  13       62.03       68.37      5.13 o 
   4  15  13       10.25        7.36      6.71 o 
  -5  16  13      153.21      160.52     12.80 o 
  -4  16  13       27.21       31.36      6.78 o 
  -3  16  13       19.23       13.47      3.86 o 
  -2  16  13        7.84        6.77      3.34 o 
  -1  16  13        2.01        1.58      3.10 o 
   0  16  13       38.24       39.97      5.15 o 
   1  16  13       36.34       49.09      8.05 o 
   2  16  13      116.57      139.06      8.78 o 
   3  16  13       43.89       40.30      7.10 o 
  -3  17  13       68.49       76.33      7.74 o 
  -2  17  13        8.72        8.65      3.82 o 
  -1  17  13        2.08        0.70      5.72 o 
   0  17  13       95.81       95.93      7.45 o 
   1  17  13       31.35       32.08      4.99 o 
 -10   0  14      448.97      444.33     22.28 o 
  -9   0  14      169.91      168.59      9.23 o 
  -8   0  14      122.38      134.02      8.18 o 
  -7   0  14      255.26      269.62     10.78 o 
  -6   0  14        0.62       -1.23      2.28 o 
  -5   0  14      189.72      168.15      7.94 o 
  -4   0  14       70.19       60.85      5.35 o 
  -3   0  14     1082.51      852.45     18.42 o 
  -2   0  14      221.67      194.83      7.88 o 
  -1   0  14       31.75       15.53      3.17 o 
   0   0  14      167.97      130.72      6.44 o 
   1   0  14        4.71        7.61      2.59 o 
   2   0  14      341.36      328.72      8.03 o 
   3   0  14       72.04       94.93     10.75 o 
   4   0  14        2.68       -0.33      2.00 o 
   5   0  14       39.42       41.40      5.04 o 
   6   0  14        3.16       -0.53      2.83 o 
   7   0  14      170.89      180.42     15.47 o 
   8   0  14       43.12       38.50      5.89 o 
 -10   1  14       78.27       90.50      8.48 o 
  -9   1  14       66.56       74.20      5.10 o 
  -8   1  14        2.99        5.70      2.82 o 
  -7   1  14       35.42       34.76      3.50 o 
  -6   1  14       17.63       16.44      2.57 o 
  -5   1  14        1.54       -0.49      1.73 o 
  -4   1  14      136.83      112.56      5.65 o 
  -3   1  14       71.13       45.08      3.28 o 
  -2   1  14        4.90        2.90      1.63 o 
  -1   1  14       38.66       24.46      3.66 o 
   0   1  14       55.77       44.66      3.20 o 
   1   1  14      175.79      169.20      5.20 o 
   2   1  14        7.63       11.30      1.90 o 
   3   1  14       30.78       25.25      2.16 o 
   4   1  14      241.18      230.90      5.05 o 
   5   1  14        7.68       11.75      2.46 o 
   6   1  14      203.90      214.24     10.12 o 
   7   1  14      170.50      171.95      6.62 o 
   8   1  14        2.70        3.36      3.00 o 
 -10   2  14       94.78      110.94      9.41 o 
  -9   2  14        8.93       18.58      3.50 o 
  -8   2  14       16.48       15.79      4.75 o 
  -7   2  14       99.94       96.85      5.96 o 
  -6   2  14       55.03       55.89      5.55 o 
  -5   2  14       37.70       28.48      3.18 o 
  -4   2  14        0.42        2.06      1.75 o 
  -3   2  14       22.46       22.50      2.69 o 
  -2   2  14       79.79       65.40      3.74 o 
  -1   2  14       44.53       42.23      3.16 o 
   0   2  14        6.51        7.56      1.78 o 
   1   2  14       37.41       33.73      2.48 o 
   2   2  14      690.85      635.37      9.38 o 
   3   2  14      175.68      166.66      4.72 o 
   4   2  14       14.11       15.50      1.93 o 
   5   2  14       24.79       26.13      2.97 o 
   6   2  14       60.72       62.22      4.42 o 
   7   2  14       64.09       54.95      4.53 o 
   8   2  14        4.07        9.86      2.94 o 
 -10   3  14       42.37       48.79      6.57 o 
  -9   3  14       31.08       34.38      3.89 o 
  -8   3  14      102.32      107.96      5.67 o 
  -7   3  14        4.25        3.37      2.53 o 
  -6   3  14       63.62       65.90      5.56 o 
  -5   3  14      229.18      217.86      9.40 o 
  -4   3  14      110.67       78.85      6.21 o 
  -3   3  14      150.34      130.91      4.86 o 
  -2   3  14        0.83        0.72      1.67 o 
  -1   3  14        8.37        5.43      1.87 o 
   0   3  14       13.09       16.43      1.94 o 
   1   3  14      267.65      248.20      5.47 o 
   2   3  14        3.83        2.79      1.58 o 
   3   3  14       68.06       73.75      3.59 o 
   4   3  14        0.35       -0.21      1.59 o 
   5   3  14      372.37      373.62      8.65 o 
   6   3  14       44.40       43.69      4.15 o 
   7   3  14       45.78       40.59      4.09 o 
   8   3  14       33.12       33.07      4.04 o 
 -10   4  14       26.29       27.61      5.48 o 
  -9   4  14        7.45       11.21      3.01 o 
  -8   4  14      129.11      130.10      5.99 o 
  -7   4  14       39.23       42.63      3.85 o 
  -6   4  14        2.64        0.73      1.84 o 
  -5   4  14        4.07        6.32      2.12 o 
  -4   4  14       94.60       92.83      4.32 o 
  -3   4  14        6.98        8.81      2.14 o 
  -2   4  14       92.90       75.63      5.25 o 
  -1   4  14        8.16        8.22      1.63 o 
   0   4  14       20.46       16.21      2.40 o 
   1   4  14        1.01        0.97      1.41 o 
   2   4  14       18.94       24.64      2.49 o 
   3   4  14      113.47      113.74      4.09 o 
   4   4  14       37.28       48.45      3.25 o 
   5   4  14       35.26       32.39      3.86 o 
   6   4  14       19.71       25.84      3.30 o 
   7   4  14      100.81      109.47      5.83 o 
   8   4  14       17.95       30.17      3.79 o 
 -10   5  14        1.76       -1.73      4.76 o 
  -9   5  14      123.92      128.79      6.45 o 
  -8   5  14       49.08       64.95      4.74 o 
  -7   5  14       19.71       24.64      4.15 o 
  -6   5  14        7.26        5.26      2.18 o 
  -5   5  14      237.33      230.29      6.67 o 
  -4   5  14       44.82       37.54      3.28 o 
  -3   5  14      625.61      622.64     10.87 o 
  -2   5  14        4.89        1.38      1.39 o 
  -1   5  14      168.03      185.36      4.73 o 
   0   5  14      200.90      193.65      4.88 o 
   1   5  14       29.55       29.25      2.49 o 
   2   5  14      303.90      296.72      6.31 o 
   3   5  14       19.02       19.94      2.37 o 
   4   5  14       16.65       18.04      2.33 o 
   5   5  14       29.13       26.08      3.58 o 
   6   5  14       11.73       12.28      3.20 o 
   7   5  14      236.67      272.13      9.58 o 
  -9   6  14        0.71       -0.84      3.25 o 
  -8   6  14       26.05       20.41      3.30 o 
  -7   6  14       26.51       31.05      3.45 o 
  -6   6  14      154.76      149.78      5.79 o 
  -5   6  14       17.36       27.57      3.25 o 
  -4   6  14       66.99       60.64      4.00 o 
  -3   6  14       67.32       67.30      3.25 o 
  -2   6  14       48.34       36.34      2.63 o 
  -1   6  14       90.82       90.62      3.61 o 
   0   6  14       14.66       14.39      1.93 o 
   1   6  14       42.23       55.05      3.20 o 
   2   6  14      544.95      552.89      8.99 o 
   3   6  14      112.50      108.77      4.22 o 
   4   6  14        3.80        4.98      1.83 o 
   5   6  14        1.89        4.10      2.54 o 
   6   6  14        1.55        5.86      3.62 o 
   7   6  14        1.93        3.46      3.62 o 
  -9   7  14      133.86      142.39      7.93 o 
  -8   7  14      119.55      132.47     10.93 o 
  -7   7  14        0.11       -0.51      2.56 o 
  -6   7  14       19.62       20.69      3.07 o 
  -5   7  14       32.44       32.06      3.27 o 
  -4   7  14      100.61      110.54      5.65 o 
  -3   7  14        5.13        7.44      1.87 o 
  -2   7  14      145.61      137.88      5.89 o 
  -1   7  14        2.65        2.55      1.71 o 
   0   7  14       65.78       71.51      3.39 o 
   1   7  14      181.63      194.81      5.15 o 
   2   7  14        0.73       -1.28      1.42 o 
   3   7  14      348.20      339.88      9.29 o 
   4   7  14       90.38       90.77      5.21 o 
   5   7  14        0.03       -1.97      1.97 o 
   6   7  14       35.05       51.35      4.91 o 
   7   7  14       19.48       24.04      5.19 o 
  -9   8  14      113.98      137.03      7.64 o 
  -8   8  14        7.98        7.61      3.55 o 
  -7   8  14      144.61      137.96      7.42 o 
  -6   8  14        0.00        0.83      2.72 o 
  -5   8  14      127.40      107.30      5.02 o 
  -4   8  14      272.63      279.36      7.44 o 
  -3   8  14        4.62        2.53      1.88 o 
  -2   8  14      359.84      337.02      7.40 o 
  -1   8  14       15.98       11.68      1.91 o 
   0   8  14        0.01       -1.00      1.53 o 
   1   8  14       81.34       85.38      3.83 o 
   2   8  14       31.13       41.06      3.00 o 
   3   8  14       91.92      107.79      4.41 o 
   4   8  14      162.50      167.15      6.30 o 
   5   8  14      115.98      125.96      6.41 o 
   6   8  14      105.91      123.31      6.67 o 
   7   8  14        0.07        2.00      3.15 o 
  -9   9  14       61.20       64.62      7.39 o 
  -8   9  14       36.18       35.30      4.90 o 
  -7   9  14        1.83        4.15      3.34 o 
  -6   9  14       61.64       65.94      9.80 o 
  -5   9  14       12.88        8.68      2.85 o 
  -4   9  14        3.36        1.00      1.94 o 
  -3   9  14       74.10       79.23      5.20 o 
  -2   9  14      290.90      289.54      7.60 o 
  -1   9  14       38.69       35.36      3.31 o 
   0   9  14        0.71        1.88      2.11 o 
   1   9  14      119.87      131.27      5.28 o 
   2   9  14        7.25        9.62      3.50 o 
   3   9  14      211.80      210.08      6.77 o 
   4   9  14      108.89      100.06      7.76 o 
   5   9  14       64.87       61.75     12.98 o 
   6   9  14        6.69        0.40      3.59 o 
  -8  10  14       14.50       14.11      4.14 o 
  -7  10  14      205.83      219.33      9.14 o 
  -6  10  14      159.34      150.08      6.16 o 
  -5  10  14       59.70       49.50      4.14 o 
  -4  10  14       88.65       93.38      5.68 o 
  -3  10  14       73.30       64.60      4.40 o 
  -2  10  14       49.02       52.35      3.99 o 
  -1  10  14       20.33       24.62      3.09 o 
   0  10  14        1.33       -0.60      1.83 o 
   1  10  14        5.49        6.36      2.36 o 
   2  10  14       29.25       30.82      3.43 o 
   3  10  14      377.33      383.46      9.27 o 
   4  10  14       47.96       56.63      6.25 o 
   5  10  14      231.88      291.37     12.32 o 
   6  10  14        7.13       18.84      4.82 o 
  -8  11  14        0.78        4.86      3.60 o 
  -7  11  14       15.59       15.61      6.11 o 
  -6  11  14        0.74        5.04      3.35 o 
  -5  11  14        2.06        4.78      2.32 o 
  -4  11  14        0.78        2.46      2.22 o 
  -3  11  14        2.70        2.36      2.23 o 
  -2  11  14        4.61        6.35      2.26 o 
  -1  11  14      332.71      317.71     12.90 o 
   0  11  14      116.76      121.98      5.55 o 
   1  11  14        0.21        0.97      2.09 o 
   2  11  14        0.26       -0.80      2.03 o 
   3  11  14       31.19       26.55      3.42 o 
   4  11  14       21.72       30.13      5.26 o 
   5  11  14       15.73       16.04      4.68 o 
   6  11  14       66.48       77.14     15.58 o 
  -7  12  14       89.25       90.53      7.11 o 
  -6  12  14        3.17       -1.43      2.42 o 
  -5  12  14      156.99      173.29     10.24 o 
  -4  12  14      104.92      100.42      5.51 o 
  -3  12  14        4.98        2.54      2.39 o 
  -2  12  14        6.33        9.21      2.54 o 
  -1  12  14       24.50       22.67      3.18 o 
   0  12  14        7.66        6.37      2.53 o 
   1  12  14       13.43       15.82      2.87 o 
   2  12  14        2.28        3.10      2.43 o 
   3  12  14      213.56      240.73     10.34 o 
   4  12  14      116.34      156.22      9.67 o 
   5  12  14       11.27        6.69      4.19 o 
  -7  13  14        0.90        1.51      2.53 o 
  -6  13  14        2.07        0.98      2.87 o 
  -5  13  14       68.62       70.21      5.12 o 
  -4  13  14        1.84        1.56      2.23 o 
  -3  13  14       92.06       84.96      5.42 o 
  -2  13  14        3.79        0.06      3.15 o 
  -1  13  14      131.06      130.68      6.00 o 
   0  13  14       32.25       35.01      5.78 o 
   1  13  14       49.74       40.76      4.01 o 
   2  13  14       11.54       11.09      2.90 o 
   3  13  14       16.26       17.89      3.30 o 
   4  13  14       63.08       66.87      8.98 o 
  -6  14  14       49.44       46.85      4.59 o 
  -5  14  14       52.00       54.04      4.75 o 
  -4  14  14      143.13      137.46      6.50 o 
  -3  14  14       12.19       11.82      2.88 o 
  -2  14  14       18.52       19.12      3.97 o 
  -1  14  14      143.97      135.89      7.23 o 
   0  14  14      129.31      147.71      6.42 o 
   1  14  14      239.72      226.89      7.61 o 
   2  14  14      343.45      383.31      9.93 o 
   3  14  14      130.62      141.71      6.83 o 
   4  14  14       94.08       99.86      8.58 o 
  -5  15  14        8.64        6.76      2.84 o 
  -4  15  14        0.03        2.29      2.47 o 
  -3  15  14        5.07        0.04      2.44 o 
  -2  15  14       71.51       82.50      5.77 o 
  -1  15  14       21.94       29.73      3.88 o 
   0  15  14       87.36       97.72      5.88 o 
   1  15  14        1.89        0.42      2.56 o 
   2  15  14      101.36      107.13      6.20 o 
   3  15  14       60.04       87.22      5.75 o 
  -4  16  14        6.45        7.14      6.49 o 
  -3  16  14       18.18       16.94      6.05 o 
  -2  16  14        1.63       -1.36      3.15 o 
  -1  16  14       81.95       90.46      7.54 o 
   0  16  14       49.36       41.62      5.42 o 
   1  16  14        7.52        7.51      3.66 o 
 -10   1  15       54.52       75.17     10.06 o 
  -9   1  15      208.28      233.15      9.90 o 
  -8   1  15       89.29       94.39      5.54 o 
  -7   1  15       13.05        6.86      2.75 o 
  -6   1  15        0.01        1.27      1.71 o 
  -5   1  15        5.26        4.49      2.08 o 
  -4   1  15        0.46       -0.88      1.65 o 
  -3   1  15      160.18      147.44      5.90 o 
  -2   1  15      397.88      355.36     12.40 o 
  -1   1  15        0.01       -0.45      1.51 o 
   0   1  15       11.46        7.28      1.89 o 
   1   1  15      119.74      103.61      4.41 o 
   2   1  15        0.39        2.69      1.78 o 
   3   1  15      117.53      111.73      4.62 o 
   4   1  15      100.07      103.44      5.31 o 
   5   1  15      160.10      155.10      6.69 o 
   6   1  15       48.90       42.47      4.52 o 
   7   1  15        0.20       -2.32      2.47 o 
 -10   2  15        3.28        1.18      5.84 o 
  -9   2  15      214.33      228.57      7.80 o 
  -8   2  15      332.96      346.41      9.70 o 
  -7   2  15        5.33        2.09      2.25 o 
  -6   2  15        3.66        6.03      2.40 o 
  -5   2  15       36.15       29.81      3.16 o 
  -4   2  15      138.11      115.81      6.43 o 
  -3   2  15       37.53       44.89      4.93 o 
  -2   2  15      394.52      322.16      8.71 o 
  -1   2  15       16.27       13.69      2.24 o 
   0   2  15       98.45       79.84      4.03 o 
   1   2  15      497.53      501.02      9.56 o 
   2   2  15       28.56       20.16      2.61 o 
   3   2  15       12.75        9.03      1.94 o 
   4   2  15       67.99       68.28      4.89 o 
   5   2  15       57.34       58.07      4.87 o 
   6   2  15       55.38       63.49      5.41 o 
   7   2  15        0.08       -0.87      2.68 o 
 -10   3  15       31.62       38.92      6.25 o 
  -9   3  15        4.58        4.04      2.76 o 
  -8   3  15        1.87        3.33      2.46 o 
  -7   3  15        0.20        1.09      2.01 o 
  -6   3  15        8.92        6.91      2.45 o 
  -5   3  15       20.55       11.15      2.42 o 
  -4   3  15        0.01       -0.33      1.65 o 
  -3   3  15        6.48        3.17      1.86 o 
  -2   3  15      110.41      118.09      4.66 o 
  -1   3  15       36.08       31.57      3.00 o 
   0   3  15        2.59        6.37      1.92 o 
   1   3  15        5.64       10.21      2.24 o 
   2   3  15      328.90      316.91      6.57 o 
   3   3  15        9.95        5.20      1.79 o 
   4   3  15        0.32       -2.02      2.02 o 
   5   3  15        8.62        6.43      2.76 o 
   6   3  15        1.83        3.30      2.82 o 
   7   3  15       53.01       57.02      5.37 o 
  -9   4  15      192.01      206.49      7.49 o 
  -8   4  15      186.79      207.63      7.31 o 
  -7   4  15       13.81       23.32      7.31 o 
  -6   4  15        1.82        4.51      2.21 o 
  -5   4  15       21.41       17.06      2.69 o 
  -4   4  15       19.47       27.53      2.91 o 
  -3   4  15      490.11      465.15      9.42 o 
  -2   4  15       26.07       21.14      2.71 o 
  -1   4  15        1.06        1.53      1.77 o 
   0   4  15       45.33       28.80      2.89 o 
   1   4  15      520.22      511.53      9.40 o 
   2   4  15       97.29       93.86      3.89 o 
   3   4  15      115.60      108.72      4.21 o 
   4   4  15       30.52       34.10      4.35 o 
   5   4  15       43.31       37.92      4.19 o 
   6   4  15      170.80      166.31      7.40 o 
   7   4  15       89.83      105.82      6.95 o 
  -9   5  15        0.69        0.42      2.46 o 
  -8   5  15        6.59        5.07      3.25 o 
  -7   5  15        0.55       -2.45      2.45 o 
  -6   5  15        0.14       -0.21      2.01 o 
  -5   5  15       32.80       31.84      3.38 o 
  -4   5  15       17.16        7.44      5.08 o 
  -3   5  15      105.56      111.93      5.40 o 
  -2   5  15        0.06       -1.60      1.60 o 
  -1   5  15       48.44       40.54      3.24 o 
   0   5  15      246.30      223.20      5.34 o 
   1   5  15       78.82       75.62      3.99 o 
   2   5  15      156.65      168.71      5.69 o 
   3   5  15       41.51       50.21      3.28 o 
   4   5  15        0.58        3.70      2.31 o 
   5   5  15       11.83       17.63      3.30 o 
   6   5  15       48.25       49.87      4.97 o 
   7   5  15        0.60       -1.95      2.64 o 
  -9   6  15      226.20      268.59     10.43 o 
  -8   6  15       63.59       64.42      4.89 o 
  -7   6  15        1.54        0.35      2.75 o 
  -6   6  15       99.98       98.26      5.35 o 
  -5   6  15       87.95       82.92      5.03 o 
  -4   6  15      470.17      481.07     12.10 o 
  -3   6  15       17.82       16.80      2.61 o 
  -2   6  15      278.65      256.30      7.90 o 
  -1   6  15       41.02       25.54      3.43 o 
   0   6  15       51.95       51.54      3.11 o 
   1   6  15      145.46      157.74      4.77 o 
   2   6  15      225.39      230.56      5.82 o 
   3   6  15        9.64       10.32      2.22 o 
   4   6  15       37.33       37.03      6.02 o 
   5   6  15        6.81        7.90      2.90 o 
   6   6  15        2.69        1.06      2.81 o 
   7   6  15      189.76      212.99      8.85 o 
  -9   7  15       27.04       28.33      4.62 o 
  -8   7  15       32.48       42.18      5.46 o 
  -7   7  15       42.02       45.92      5.18 o 
  -6   7  15       33.34       36.42      3.73 o 
  -5   7  15      155.30      136.90      5.62 o 
  -4   7  15        8.22       14.45      3.58 o 
  -3   7  15        5.10        5.68      2.17 o 
  -2   7  15       62.35       51.45      3.70 o 
  -1   7  15      111.09      105.87      4.07 o 
   0   7  15       99.58      113.33      4.19 o 
   1   7  15       16.06       22.03      2.42 o 
   2   7  15       32.00       29.54      2.70 o 
   3   7  15        5.01        9.47      2.22 o 
   4   7  15      126.91      133.39      6.18 o 
   5   7  15        1.47        1.60      2.51 o 
   6   7  15        3.00        5.31      2.81 o 
  -9   8  15        0.00        0.35      4.87 o 
  -8   8  15       68.96       64.71      6.12 o 
  -7   8  15        8.30        7.40      3.34 o 
  -6   8  15       95.49      106.41      9.64 o 
  -5   8  15      326.97      338.26     10.66 o 
  -4   8  15       37.31       34.57      4.73 o 
  -3   8  15      184.55      183.40      7.64 o 
  -2   8  15        3.51        5.14      2.07 o 
  -1   8  15        4.82        1.66      1.94 o 
   0   8  15        1.79       -1.80      1.80 o 
   1   8  15        9.22        8.28      2.03 o 
   2   8  15       84.88       83.11      4.01 o 
   3   8  15       28.04       28.23      2.87 o 
   4   8  15       52.09       50.06      6.00 o 
   5   8  15       23.12       23.93      3.87 o 
   6   8  15       47.15       60.11      7.04 o 
  -8   9  15      230.70      250.11     10.03 o 
  -7   9  15      447.91      442.44     12.91 o 
  -6   9  15       23.71       24.67      4.21 o 
  -5   9  15      109.17      110.98      6.94 o 
  -4   9  15      211.92      208.56      8.50 o 
  -3   9  15        1.12        0.89      2.04 o 
  -2   9  15        3.49        2.43      2.05 o 
  -1   9  15      111.21      113.05      5.07 o 
   0   9  15       19.37       23.69      3.15 o 
   1   9  15      168.94      147.76      5.77 o 
   2   9  15      186.83      199.54      8.06 o 
   3   9  15      134.52      134.66      5.78 o 
   4   9  15       14.48       25.42      4.77 o 
   5   9  15        4.96        1.03      3.48 o 
   6   9  15        9.18       11.13      4.15 o 
  -8  10  15        5.92        6.19      4.40 o 
  -7  10  15      101.83      107.04      7.54 o 
  -6  10  15       19.75       14.49      7.65 o 
  -5  10  15       23.67       24.94      4.16 o 
  -4  10  15      127.25      103.02      8.17 o 
  -3  10  15       43.35       36.40      3.98 o 
  -2  10  15        9.37        8.19      2.62 o 
  -1  10  15       56.06       54.50      4.25 o 
   0  10  15       92.85       90.48      6.24 o 
   1  10  15       12.97       13.29      2.82 o 
   2  10  15       32.20       29.19      3.49 o 
   3  10  15       99.61      110.11      5.98 o 
   4  10  15        9.92       15.57      4.31 o 
   5  10  15        9.40       12.48      4.36 o 
  -7  11  15       26.55       32.27      5.08 o 
  -6  11  15      229.88      221.50      9.41 o 
  -5  11  15      158.52      167.82      8.06 o 
  -4  11  15      134.28      139.20      6.10 o 
  -3  11  15        6.34        5.29      2.38 o 
  -2  11  15       39.72       38.75      3.77 o 
  -1  11  15       85.56       91.00      5.36 o 
   0  11  15       34.50       32.88      4.68 o 
   1  11  15      190.07      199.56      6.96 o 
   2  11  15       28.77       31.96      3.68 o 
   3  11  15       14.37       17.31      3.34 o 
   4  11  15      203.09      210.69     10.61 o 
   5  11  15       27.00       27.00      5.56 o 
  -7  12  15       19.59       24.62      4.61 o 
  -6  12  15       85.07       79.28      6.84 o 
  -5  12  15        0.73       -2.72      2.72 o 
  -4  12  15        2.19        5.00      2.54 o 
  -3  12  15       40.54       36.91      3.90 o 
  -2  12  15      116.09      120.54      5.88 o 
  -1  12  15       38.01       35.86      3.87 o 
   0  12  15        2.44        3.60      2.41 o 
   1  12  15       33.03       32.64      3.80 o 
   2  12  15        3.43        2.33      2.48 o 
   3  12  15       17.30       16.54      3.78 o 
   4  12  15        9.01       10.92      4.42 o 
  -6  13  15        0.06       -2.78      2.78 o 
  -5  13  15      116.92      112.42      6.19 o 
  -4  13  15       81.58       94.32      5.84 o 
  -3  13  15       94.41       87.01      7.41 o 
  -2  13  15      135.31      127.88     12.15 o 
  -1  13  15      570.02      567.45     12.13 o 
   0  13  15        5.89        3.18      2.56 o 
   1  13  15        0.10        0.09      2.38 o 
   2  13  15       18.93       26.53      3.67 o 
   3  13  15      414.18      491.66     15.33 o 
   4  13  15      152.65      155.39      9.88 o 
  -5  14  15       31.33       36.39      4.07 o 
  -4  14  15        0.74       -0.23      3.06 o 
  -3  14  15        0.15        1.34      2.36 o 
  -2  14  15      136.57      132.04      6.33 o 
  -1  14  15       12.79        9.18      2.81 o 
   0  14  15      115.78      136.88      6.48 o 
   1  14  15      145.98      154.36      6.84 o 
   2  14  15        2.76        0.65      3.28 o 
   3  14  15       78.11       83.56      5.77 o 
  -4  15  15        0.97       -0.47      2.54 o 
  -3  15  15       78.71       81.50      5.61 o 
  -2  15  15      121.07      118.73      6.43 o 
  -1  15  15       43.44       47.74      4.53 o 
   0  15  15      118.41      124.61      6.58 o 
   1  15  15      205.68      230.23      8.03 o 
  -9   0  16       24.97       35.57     12.87 o 
  -8   0  16      107.80      131.68      8.77 o 
  -7   0  16        0.05        7.19      3.53 o 
  -6   0  16       77.29       88.28      7.32 o 
  -5   0  16      437.14      410.09     13.35 o 
  -4   0  16      255.39      238.03      9.76 o 
  -3   0  16      350.35      391.38     12.25 o 
  -2   0  16     1110.85     1129.91     39.26 o 
  -1   0  16       19.57        6.79      4.11 o 
   0   0  16     1436.89     1342.67     25.72 o 
   1   0  16        1.04        4.58      3.46 o 
   2   0  16      187.79      192.81      9.73 o 
   3   0  16        0.29       -0.32      2.38 o 
   4   0  16       33.54       41.75      7.36 o 
   5   0  16      128.89      117.68     10.82 o 
   6   0  16       46.41       45.86      8.22 o 
   7   0  16        0.01       -3.68      3.89 o 
  -9   1  16        2.58        0.57      2.61 o 
  -8   1  16       74.05       92.97      5.67 o 
  -7   1  16       40.23       46.41      4.20 o 
  -6   1  16      205.68      205.98      6.87 o 
  -5   1  16        5.56        0.79      1.92 o 
  -4   1  16      241.58      197.65      6.32 o 
  -3   1  16       19.29       19.65      2.74 o 
  -2   1  16      138.78      127.75      6.27 o 
  -1   1  16      141.24      129.35      5.71 o 
   0   1  16      112.73      107.33      4.78 o 
   1   1  16      106.92      112.69      4.73 o 
   2   1  16       35.83       34.90      3.24 o 
   3   1  16       90.91       90.96      4.68 o 
   4   1  16      173.42      181.82      8.79 o 
   5   1  16       14.14        8.23      3.42 o 
   6   1  16        0.22       -1.30      2.75 o 
   7   1  16       52.09       48.56      6.16 o 
  -9   2  16       69.53       69.95      5.27 o 
  -8   2  16       29.34       28.73      3.75 o 
  -7   2  16       64.34       62.42      4.69 o 
  -6   2  16        0.08        1.83      2.19 o 
  -5   2  16      211.70      201.65      6.61 o 
  -4   2  16       89.48       69.80      4.41 o 
  -3   2  16      115.21      126.72      5.98 o 
  -2   2  16      884.10      884.24     14.03 o 
  -1   2  16       99.72       76.56      4.39 o 
   0   2  16      243.47      225.80      7.63 o 
   1   2  16        4.29        5.52      2.03 o 
   2   2  16      241.48      242.35      6.78 o 
   3   2  16        7.71        8.28      2.35 o 
   4   2  16        4.19        5.32      3.20 o 
   5   2  16        0.00        0.09      2.98 o 
   6   2  16       11.16       14.12      4.76 o 
   7   2  16       35.30       41.52      5.88 o 
  -9   3  16       13.84       17.09      3.44 o 
  -8   3  16        1.79        1.30      2.46 o 
  -7   3  16      114.18      130.70      5.96 o 
  -6   3  16        8.76        7.24      2.48 o 
  -5   3  16       31.59       27.57      3.17 o 
  -4   3  16       37.23       32.93      3.28 o 
  -3   3  16       82.14       92.07      4.59 o 
  -2   3  16      163.74      144.02      8.21 o 
  -1   3  16       43.79       41.74      3.38 o 
   0   3  16       17.37       15.02      2.84 o 
   1   3  16      100.93       96.77      4.68 o 
   2   3  16      128.17      138.80      5.25 o 
   3   3  16      183.66      198.70      6.25 o 
   4   3  16      109.32      102.54     10.38 o 
   5   3  16       33.50       36.56      5.19 o 
   6   3  16      344.84      374.22     12.96 o 
   7   3  16       61.04       57.04      5.49 o 
  -9   4  16       35.25       43.32      4.46 o 
  -8   4  16        0.05        1.45      2.44 o 
  -7   4  16        3.56        4.15      2.42 o 
  -6   4  16      156.59      152.32      6.05 o 
  -5   4  16       14.37       13.01      2.71 o 
  -4   4  16        3.13        8.35      2.29 o 
  -3   4  16      170.72      165.96      5.79 o 
  -2   4  16      198.70      193.62      6.20 o 
  -1   4  16       20.41       17.58      2.50 o 
   0   4  16      102.15       87.34      4.47 o 
   1   4  16        5.21        8.82      2.19 o 
   2   4  16      156.28      153.76      5.55 o 
   3   4  16      137.26      148.92      5.52 o 
   4   4  16       61.79       64.46      5.05 o 
   5   4  16        2.64        4.71      2.72 o 
   6   4  16      187.39      206.18     12.80 o 
  -9   5  16       13.90       23.42      3.66 o 
  -8   5  16      217.75      210.89      7.96 o 
  -7   5  16        3.79        6.08      2.67 o 
  -6   5  16      141.52      147.07      8.93 o 
  -5   5  16       65.92       57.45      4.30 o 
  -4   5  16      133.01      141.43      7.52 o 
  -3   5  16       22.10       21.30      3.25 o 
  -2   5  16       37.79       31.50      3.23 o 
  -1   5  16      161.48      173.65      7.09 o 
   0   5  16       16.02       15.73      2.47 o 
   1   5  16      136.94      135.15      5.22 o 
   2   5  16       93.66       85.12      5.78 o 
   3   5  16      112.22      121.26      4.61 o 
   4   5  16      160.80      175.00      7.55 o 
   5   5  16       50.75       61.93      5.18 o 
   6   5  16       69.61       81.86      6.16 o 
  -9   6  16       79.94       83.93      6.83 o 
  -8   6  16       19.36       12.27      3.07 o 
  -7   6  16       36.85       31.55      3.75 o 
  -6   6  16       45.46       44.64      4.10 o 
  -5   6  16       61.89       63.18      4.49 o 
  -4   6  16       16.75       16.87      2.90 o 
  -3   6  16      121.50      117.79      5.21 o 
  -2   6  16       20.85       25.20      3.62 o 
  -1   6  16        0.00        1.71      1.83 o 
   0   6  16        2.83        2.20      1.81 o 
   1   6  16        0.00        0.25      1.81 o 
   2   6  16      104.87      115.00      4.44 o 
   3   6  16       68.75       78.48      4.20 o 
   4   6  16       94.33      104.29      6.10 o 
   5   6  16        8.97        9.39      3.11 o 
   6   6  16        0.10       -1.65      3.54 o 
  -8   7  16      144.85      164.64      8.27 o 
  -7   7  16       31.15       25.75      4.35 o 
  -6   7  16        0.01       -0.07      2.74 o 
  -5   7  16        9.68        9.48      3.28 o 
  -4   7  16       17.68       12.78      2.63 o 
  -3   7  16        4.08       -0.61      1.89 o 
  -2   7  16        8.04        7.19      2.78 o 
  -1   7  16       89.44       90.69      4.92 o 
   0   7  16      102.10       96.52      5.00 o 
   1   7  16       25.36       33.49      2.91 o 
   2   7  16       32.54       39.47      3.19 o 
   3   7  16       42.24       44.53      3.66 o 
   4   7  16        3.17        2.31      2.55 o 
   5   7  16        2.86        0.63      2.67 o 
   6   7  16        5.85        4.93      3.04 o 
  -8   8  16       80.62       89.39      7.13 o 
  -7   8  16      141.68      128.15      7.72 o 
  -6   8  16       52.53       63.17      5.97 o 
  -5   8  16      216.37      208.27      8.74 o 
  -4   8  16        4.95        7.19      3.26 o 
  -3   8  16      120.20      136.72      7.11 o 
  -2   8  16       60.12       62.83      5.38 o 
  -1   8  16      190.17      198.36      8.01 o 
   0   8  16       82.67       78.32      5.84 o 
   1   8  16       89.26       92.61      5.23 o 
   2   8  16        6.85        7.83      2.64 o 
   3   8  16        1.69        4.62      2.53 o 
   4   8  16      204.07      217.36     10.40 o 
   5   8  16       52.86       51.88     10.60 o 
  -8   9  16        3.69        1.44      3.24 o 
  -7   9  16       15.85       27.13      4.61 o 
  -6   9  16       24.18       28.18      4.71 o 
  -5   9  16      105.79       97.66      6.90 o 
  -4   9  16      115.85      124.65      7.21 o 
  -3   9  16        6.45        3.27      2.90 o 
  -2   9  16      157.98      156.83     12.85 o 
  -1   9  16       12.12       11.65      3.40 o 
   0   9  16        8.05        9.02      2.60 o 
   1   9  16      184.09      192.49      6.73 o 
   2   9  16       28.05       22.97      3.34 o 
   3   9  16       42.64       47.77      4.34 o 
   4   9  16      507.90      564.22     17.12 o 
   5   9  16        2.14       11.90      4.34 o 
  -7  10  16        0.12        1.89      3.37 o 
  -6  10  16       13.31       14.32      3.85 o 
  -5  10  16        4.69        1.96      3.14 o 
  -4  10  16       65.12       60.71      5.64 o 
  -3  10  16       71.55       67.66      8.32 o 
  -2  10  16        0.70        3.70      3.02 o 
  -1  10  16       99.54       98.57      5.64 o 
   0  10  16      488.38      542.78     13.18 o 
   1  10  16       14.90       15.92      3.05 o 
   2  10  16      116.72      117.88      6.34 o 
   3  10  16       33.23       27.70      3.70 o 
   4  10  16      213.70      229.50     14.93 o 
   5  10  16      164.26      208.89     10.90 o 
  -7  11  16       27.47       40.75      5.44 o 
  -6  11  16        2.26        4.47      3.81 o 
  -5  11  16       17.88       12.22      8.23 o 
  -4  11  16       50.10       53.31      5.53 o 
  -3  11  16        5.20        3.36      2.73 o 
  -2  11  16        2.82        0.29      2.67 o 
  -1  11  16        0.15        0.45      2.23 o 
   0  11  16        1.25        2.29      2.28 o 
   1  11  16       84.71       76.16      5.84 o 
   2  11  16        0.62       -1.67      2.32 o 
   3  11  16       69.30       82.61      5.56 o 
   4  11  16       34.75       40.63      6.13 o 
  -6  12  16       69.82       59.25      8.88 o 
  -5  12  16       46.83       43.40      5.31 o 
  -4  12  16       31.28       35.50      4.86 o 
  -3  12  16       60.04       63.30      5.82 o 
  -2  12  16       21.41       23.05      3.41 o 
  -1  12  16        9.66       10.53      2.93 o 
   0  12  16       29.21       32.42      4.31 o 
   1  12  16      140.63      144.86      6.41 o 
   2  12  16      372.61      377.25     15.24 o 
   3  12  16      223.76      236.01      8.11 o 
  -5  13  16       31.04       35.43      5.52 o 
  -4  13  16      109.51      124.17      8.02 o 
  -3  13  16        1.43       -0.80      2.68 o 
  -2  13  16       36.39       37.20      4.46 o 
  -1  13  16        4.53        1.96      2.52 o 
   0  13  16       99.49      104.30      6.20 o 
   1  13  16        0.12        0.32      2.55 o 
   2  13  16        4.13        3.04      3.84 o 
  -4  14  16        5.90        7.67      4.36 o 
  -3  14  16        3.91        5.49      2.82 o 
  -2  14  16        0.13        0.54      3.22 o 
  -1  14  16       20.06       16.52      3.56 o 
   0  14  16        0.71        2.18      2.68 o 
   1  14  16       39.77       50.45      4.73 o 
  -1  15  16       68.36       77.01     12.33 o 
  -9   1  17        0.73        5.80      3.51 o 
  -8   1  17       95.53      100.30      6.06 o 
  -7   1  17      140.79      141.52      6.28 o 
  -6   1  17      146.74      148.12      8.49 o 
  -5   1  17       77.45       71.10      4.66 o 
  -4   1  17        3.27        4.06      2.08 o 
  -3   1  17       15.11       14.37      2.55 o 
  -2   1  17       47.80       50.03      3.76 o 
  -1   1  17      153.62      144.99      5.81 o 
   0   1  17       17.60       21.09      2.78 o 
   1   1  17      128.85      125.28      5.19 o 
   2   1  17        6.85        8.90      2.41 o 
   3   1  17      129.30      117.72      5.21 o 
   4   1  17        3.16        6.30      7.57 o 
   5   1  17        8.00        5.28      4.33 o 
   6   1  17       38.35       36.62      5.50 o 
  -9   2  17        7.26       14.22      3.22 o 
  -8   2  17        2.25        2.99      2.61 o 
  -7   2  17      126.27      122.38      6.24 o 
  -6   2  17       64.97       66.90      4.78 o 
  -5   2  17       89.73       87.93      5.24 o 
  -4   2  17       47.57       41.21      3.68 o 
  -3   2  17       25.84       27.11      3.11 o 
  -2   2  17       79.13       78.63      4.61 o 
  -1   2  17        0.69        4.49      2.06 o 
   0   2  17       15.44       15.21      3.15 o 
   1   2  17       42.41       44.19      3.68 o 
   2   2  17      177.70      161.61      5.85 o 
   3   2  17       74.96       80.78      4.74 o 
   4   2  17        9.36        6.46      3.44 o 
   5   2  17       16.10       14.14      4.12 o 
   6   2  17        0.58       -2.70      2.70 o 
  -9   3  17        3.70       10.64      3.76 o 
  -8   3  17       86.71       99.16      7.42 o 
  -7   3  17      130.59      138.81      6.21 o 
  -6   3  17      184.10      205.11      7.18 o 
  -5   3  17       15.70       19.69      2.94 o 
  -4   3  17        1.86        5.19      2.23 o 
  -3   3  17        0.52        1.44      1.88 o 
  -2   3  17        9.81       11.38      2.46 o 
  -1   3  17       48.86       45.71      3.63 o 
   0   3  17       55.46       56.36      3.95 o 
   1   3  17       42.44       42.34      3.78 o 
   2   3  17       27.00       29.05      3.25 o 
   3   3  17       60.40       61.95      6.31 o 
   4   3  17        8.35        5.41      3.37 o 
   5   3  17       66.59       70.20      6.93 o 
   6   3  17        3.95        4.49      3.63 o 
  -8   4  17       81.91       85.24      5.78 o 
  -7   4  17      183.37      194.92      7.13 o 
  -6   4  17        1.55        1.13      2.31 o 
  -5   4  17       11.48       11.36      2.56 o 
  -4   4  17       21.64       27.38      4.50 o 
  -3   4  17       12.44        7.12      2.27 o 
  -2   4  17      274.00      261.32      7.31 o 
  -1   4  17       32.88       25.10      2.93 o 
   0   4  17       17.67       16.54      2.63 o 
   1   4  17       10.24       13.06      2.54 o 
   2   4  17      288.13      279.36      7.58 o 
   3   4  17       59.34       59.93      4.28 o 
   4   4  17       16.71       13.32      3.88 o 
   5   4  17       26.36       29.99      5.12 o 
   6   4  17        2.14        4.49      4.11 o 
  -8   5  17      135.54      139.62      7.02 o 
  -7   5  17        7.44        3.88      2.79 o 
  -6   5  17        6.28        1.85      2.49 o 
  -5   5  17       24.42       28.44      3.56 o 
  -4   5  17        0.62        2.37      2.75 o 
  -3   5  17        6.24        5.57      2.19 o 
  -2   5  17        1.99        4.95      2.05 o 
  -1   5  17       92.90      106.47      4.92 o 
   0   5  17        3.11        3.54      2.03 o 
   1   5  17        0.64        0.01      2.25 o 
   2   5  17      304.66      304.98     13.22 o 
   3   5  17        0.50       -1.50      2.03 o 
   4   5  17       66.09       65.92      6.42 o 
   5   5  17        4.06        2.61      3.29 o 
   6   5  17        0.04        3.86      3.57 o 
  -8   6  17       17.51       15.30      4.13 o 
  -7   6  17        1.89        1.38      2.42 o 
  -6   6  17      262.73      275.42     10.15 o 
  -5   6  17       18.99       17.65      3.07 o 
  -4   6  17       59.76       55.95      4.76 o 
  -3   6  17       21.73       23.75      2.97 o 
  -2   6  17      167.66      153.42      5.73 o 
  -1   6  17       54.07       57.27      4.09 o 
   0   6  17        0.00       -1.01      2.09 o 
   1   6  17       53.15       57.34      4.13 o 
   2   6  17      164.55      180.76      6.78 o 
   3   6  17       87.60       91.50      5.18 o 
   4   6  17        1.15        6.46      3.44 o 
   5   6  17       55.61       67.96      6.84 o 
  -8   7  17      146.90      155.85      8.76 o 
  -7   7  17      149.60      138.55     12.16 o 
  -6   7  17      113.58      134.41      7.92 o 
  -5   7  17        0.27        3.01      3.52 o 
  -4   7  17        2.28        3.54      2.96 o 
  -3   7  17       32.50       28.01      4.20 o 
  -2   7  17        0.13       -0.99      1.94 o 
  -1   7  17        0.10       -0.11      1.93 o 
   0   7  17      164.58      187.19      6.35 o 
   1   7  17      155.05      161.75      6.65 o 
   2   7  17       21.64       15.78      2.86 o 
   3   7  17      305.92      322.27      8.42 o 
   4   7  17      264.09      260.19     17.31 o 
   5   7  17        2.17       -0.26      3.29 o 
  -7   8  17       47.34       49.03      5.60 o 
  -6   8  17        0.41        2.68      3.34 o 
  -5   8  17      119.65      122.37      7.41 o 
  -4   8  17       39.73       34.65      4.61 o 
  -3   8  17        2.21        2.38      2.98 o 
  -2   8  17      172.42      170.77      7.85 o 
  -1   8  17      299.62      293.78     18.97 o 
   0   8  17        0.09        1.06      2.71 o 
   1   8  17        0.49       -1.46      2.56 o 
   2   8  17        1.84       -1.15      2.54 o 
   3   8  17      290.38      320.31     10.14 o 
   4   8  17        8.94        8.87      5.62 o 
   5   8  17       36.73       38.61      5.96 o 
  -7   9  17      128.80      126.30      8.40 o 
  -6   9  17      120.83      107.38      7.59 o 
  -5   9  17       40.22       41.68      5.37 o 
  -4   9  17        0.47       -2.50      4.10 o 
  -3   9  17        1.31        0.35      2.75 o 
  -2   9  17        0.23       -1.76      3.63 o 
  -1   9  17       17.00       12.02      3.53 o 
   0   9  17        8.51        6.00      2.94 o 
   1   9  17        0.55       -2.35      2.35 o 
   2   9  17      139.95      142.92      7.28 o 
   3   9  17       36.70       30.86      3.90 o 
   4   9  17       38.91       37.41      7.79 o 
  -6  10  17       11.48       12.06      3.96 o 
  -5  10  17        0.07       -2.64      2.64 o 
  -4  10  17      154.51      154.01      8.01 o 
  -3  10  17       52.43       60.06      5.79 o 
  -2  10  17        0.80       -0.62      2.76 o 
  -1  10  17      135.64      135.81      7.65 o 
   0  10  17       14.62       20.20      4.20 o 
   1  10  17      120.14      130.57      7.40 o 
   2  10  17       49.89       46.34      5.15 o 
   3  10  17       30.95       39.75      4.24 o 
   4  10  17       57.25       57.40      6.96 o 
  -6  11  17       53.75       49.89      5.83 o 
  -5  11  17       37.63       35.12      4.92 o 
  -4  11  17        1.88       -0.57      4.83 o 
  -3  11  17       71.18       75.66      6.46 o 
  -2  11  17        0.13       -2.49      2.49 o 
  -1  11  17       90.94       77.63      7.74 o 
   0  11  17       14.78       13.98      3.54 o 
   1  11  17       31.78       33.96      4.84 o 
   2  11  17      161.52      160.79      7.77 o 
   3  11  17       38.18       34.88      4.77 o 
  -5  12  17        9.35       14.90      4.02 o 
  -4  12  17        3.66        3.04      3.27 o 
  -3  12  17        0.78        3.29      3.09 o 
  -2  12  17        6.81        5.80      3.10 o 
  -1  12  17       10.38        9.63      3.46 o 
   0  12  17        8.59       11.58      3.56 o 
   1  12  17       58.69       45.75      5.00 o 
   2  12  17        0.31        2.79      2.76 o 
  -4  13  17       33.88       45.82      6.62 o 
  -3  13  17        3.25        4.58      3.35 o 
  -2  13  17       70.66       76.35      6.53 o 
  -1  13  17       96.40      113.12     10.80 o 
   0  13  17        9.41       13.44      3.62 o 
   1  13  17        3.93        5.87      2.90 o 
  -8   0  18        2.41       -0.56      3.59 o 
  -7   0  18      780.13      778.61     28.66 o 
  -6   0  18      166.08      138.71     12.11 o 
  -5   0  18       88.00       88.98      7.70 o 
  -4   0  18        1.64        1.31      2.91 o 
  -3   0  18      139.87      112.78     16.22 o 
  -2   0  18        8.00       14.23      3.67 o 
  -1   0  18        4.50        2.98      2.80 o 
   0   0  18      106.55      108.46      7.28 o 
   1   0  18      237.73      261.05     10.44 o 
   2   0  18        6.95        7.44      3.51 o 
   3   0  18       65.19       67.03      6.50 o 
   4   0  18        0.01       -1.51      4.33 o 
   5   0  18      243.92      289.01     17.09 o 
  -8   1  18       30.86       29.30      3.87 o 
  -7   1  18        0.39       -1.12      2.46 o 
  -6   1  18      408.79      387.45      9.95 o 
  -5   1  18        4.04        4.40      2.69 o 
  -4   1  18       17.59       12.69      2.81 o 
  -3   1  18      103.45       91.16      5.20 o 
  -2   1  18       31.90       33.77      3.49 o 
  -1   1  18        0.33       -1.95      2.28 o 
   0   1  18        7.79       10.78      3.20 o 
   1   1  18       42.12       44.65      3.80 o 
   2   1  18       24.92       32.40      3.43 o 
   3   1  18        3.27        5.88      2.39 o 
   4   1  18      114.76      115.08      8.56 o 
   5   1  18        5.51        7.36      3.67 o 
  -8   2  18       47.47       52.59      4.71 o 
  -7   2  18       15.78       14.91      3.20 o 
  -6   2  18       48.76       50.29      4.53 o 
  -5   2  18      185.78      181.53      6.68 o 
  -4   2  18       10.15        9.00      2.49 o 
  -3   2  18       88.47       88.31      5.00 o 
  -2   2  18        5.37       11.37      2.55 o 
  -1   2  18      142.08      135.95      7.87 o 
   0   2  18      102.26      118.69      5.23 o 
   1   2  18        0.58        2.31      2.31 o 
   2   2  18        0.00        0.70      2.15 o 
   3   2  18      105.66      109.98      5.46 o 
   4   2  18        0.17       -1.25      3.03 o 
   5   2  18      109.60      123.20      8.56 o 
  -8   3  18      582.38      618.08     13.38 o 
  -7   3  18       60.62       59.41      4.91 o 
  -6   3  18      490.43      539.84     27.32 o 
  -5   3  18      109.95      107.96      5.53 o 
  -4   3  18       15.09       14.95      2.75 o 
  -3   3  18      295.59      292.02     11.05 o 
  -2   3  18        0.23        2.20      1.98 o 
  -1   3  18       66.29       62.36      4.34 o 
   0   3  18      317.93      306.67      8.12 o 
   1   3  18      204.69      208.76      6.71 o 
   2   3  18       44.66       48.72      4.07 o 
   3   3  18        1.62        6.64      2.45 o 
   4   3  18      165.68      186.38      9.32 o 
   5   3  18       26.17       27.95      5.41 o 
  -8   4  18       14.21       26.47      3.86 o 
  -7   4  18       70.27       82.43      5.53 o 
  -6   4  18       99.07      103.25      7.03 o 
  -5   4  18       37.27       47.70      4.24 o 
  -4   4  18       78.21       75.13      6.37 o 
  -3   4  18      200.21      180.40      6.38 o 
  -2   4  18        7.31        6.58      2.84 o 
  -1   4  18        2.15        4.33      2.13 o 
   0   4  18       67.97       77.15      5.03 o 
   1   4  18      191.54      176.71      6.31 o 
   2   4  18      160.36      163.69      6.13 o 
   3   4  18      133.87      150.63      6.00 o 
   4   4  18      108.08      100.48      8.02 o 
   5   4  18       19.19       20.24      4.82 o 
  -8   5  18        0.00       -0.76      2.58 o 
  -7   5  18       44.01       49.40      7.51 o 
  -6   5  18      535.18      558.25     18.55 o 
  -5   5  18       81.76       82.69      5.84 o 
  -4   5  18       64.99       74.40      8.43 o 
  -3   5  18      304.39      290.68      8.16 o 
  -2   5  18        0.41        0.22      1.97 o 
  -1   5  18        2.56        0.74      2.01 o 
   0   5  18       80.53       72.27      4.66 o 
   1   5  18       14.68       13.23      2.75 o 
   2   5  18       34.57       34.68      3.57 o 
   3   5  18        0.01        1.49      3.62 o 
   4   5  18      147.97      155.40      8.56 o 
   5   5  18       13.47        9.63      3.82 o 
  -7   6  18        9.04       13.40      3.89 o 
  -6   6  18      418.31      439.86     15.67 o 
  -5   6  18      335.29      334.60     15.08 o 
  -4   6  18      188.35      215.11      7.28 o 
  -3   6  18        1.08       -1.99      1.99 o 
  -2   6  18       20.03       23.26      3.21 o 
  -1   6  18        1.71        0.03      2.01 o 
   0   6  18       19.02       18.10      2.92 o 
   1   6  18      240.13      224.97      7.49 o 
   2   6  18       36.99       42.32      3.95 o 
   3   6  18      168.83      187.62      7.50 o 
   4   6  18       49.39       47.24      5.79 o 
  -7   7  18       37.81       39.52      5.18 o 
  -6   7  18       42.27       43.21      5.28 o 
  -5   7  18      343.44      360.45     11.70 o 
  -4   7  18        7.34        9.20      4.36 o 
  -3   7  18       82.30       87.65      6.59 o 
  -2   7  18       61.87       63.33      5.65 o 
  -1   7  18       82.40       78.90      8.71 o 
   0   7  18        2.16        4.06      2.99 o 
   1   7  18        6.62       14.84      3.59 o 
   2   7  18        1.94       -0.27      3.18 o 
   3   7  18       89.74       97.13     11.25 o 
   4   7  18       53.11       68.36     10.17 o 
  -7   8  18        3.10       12.50      4.60 o 
  -6   8  18       56.48       46.45      5.51 o 
  -5   8  18      350.41      384.65     12.26 o 
  -4   8  18       17.74       13.50      4.51 o 
  -3   8  18       38.59       32.41      4.73 o 
  -2   8  18       48.71       54.37      5.62 o 
  -1   8  18      131.26      121.02      7.25 o 
   0   8  18        6.60       10.98      3.35 o 
   1   8  18      156.96      165.80      9.84 o 
   2   8  18       71.54       81.67      6.40 o 
   3   8  18      111.58      117.03     12.33 o 
   4   8  18      279.06      297.66     17.95 o 
  -6   9  18       16.23       12.20      3.86 o 
  -5   9  18        1.21       -0.51      3.59 o 
  -4   9  18       54.41       63.36      6.11 o 
  -3   9  18       19.33       16.40      4.22 o 
  -2   9  18       36.06       24.24      4.75 o 
  -1   9  18       29.01       24.44      4.18 o 
   0   9  18       12.16       16.91      3.77 o 
   1   9  18      105.30       86.61      6.66 o 
   2   9  18        5.99       12.31      8.54 o 
   3   9  18       34.28       29.64      7.36 o 
  -5  10  18        5.36        3.21      3.24 o 
  -4  10  18        0.07       -0.15      3.43 o 
  -3  10  18        0.45       -2.51      2.74 o 
  -2  10  18      212.80      234.91      9.60 o 
  -1  10  18       26.65       21.54      5.74 o 
   0  10  18       68.50       66.24      6.01 o 
   1  10  18        6.94        9.86      3.55 o 
   2  10  18        3.42       -0.32      3.39 o 
  -5  11  18       12.05       15.41      4.16 o 
  -4  11  18       30.60       36.45      5.08 o 
  -3  11  18       14.60       18.18      4.10 o 
  -2  11  18       10.73       11.32      3.58 o 
  -1  11  18       22.22       14.31      3.70 o 
   0  11  18        0.29       -3.16      3.16 o 
   1  11  18       13.06       10.36      3.78 o 
   2  11  18        6.77        7.49      3.36 o 
  -3  12  18       64.15       75.35      6.75 o 
  -2  12  18        2.51       -1.10      3.15 o 
  -1  12  18       25.49       27.30      4.64 o 
   0  12  18        2.87        0.06      2.93 o 
  -7   1  19        0.16       -0.45      2.40 o 
  -6   1  19       93.31       98.94      6.06 o 
  -5   1  19       77.25       72.19      5.13 o 
  -4   1  19      174.33      160.96      6.46 o 
  -3   1  19      111.84      115.02      5.55 o 
  -2   1  19       18.62       16.86      2.88 o 
  -1   1  19       16.03       14.89      2.80 o 
   0   1  19       16.45       13.82      3.59 o 
   1   1  19      176.22      172.93      6.34 o 
   2   1  19       32.47       32.66      3.61 o 
   3   1  19       13.42       19.55      6.17 o 
   4   1  19        3.10        0.73      3.32 o 
  -7   2  19       89.65      105.66      6.25 o 
  -6   2  19       67.94       63.38      5.43 o 
  -5   2  19       76.07       77.10      5.30 o 
  -4   2  19       36.20       36.03      3.87 o 
  -3   2  19       87.50       76.23      4.96 o 
  -2   2  19       69.52       76.11      4.91 o 
  -1   2  19      116.61      125.75      5.56 o 
   0   2  19        0.70        1.12      2.12 o 
   1   2  19       62.06       66.60      4.65 o 
   2   2  19       62.62       63.60      5.84 o 
   3   2  19       14.03       12.06      4.87 o 
   4   2  19        0.96        2.06      3.13 o 
  -7   3  19        4.00        5.36      3.42 o 
  -6   3  19       25.04       28.39      3.76 o 
  -5   3  19      118.92      112.76      6.06 o 
  -4   3  19      437.42      440.84     10.49 o 
  -3   3  19       24.65       15.49      3.01 o 
  -2   3  19      255.92      258.46      7.76 o 
  -1   3  19       98.39      100.41      5.40 o 
   0   3  19      188.24      171.07      6.31 o 
   1   3  19       46.37       42.31      3.94 o 
   2   3  19       49.65       58.38      4.41 o 
   3   3  19       16.46       11.47      3.81 o 
   4   3  19        4.94       13.39      4.20 o 
  -7   4  19      169.63      200.22      7.55 o 
  -6   4  19       21.33       32.67      3.93 o 
  -5   4  19       14.51       14.14      3.12 o 
  -4   4  19      125.44      129.80      6.40 o 
  -3   4  19      796.49      784.41     16.69 o 
  -2   4  19       24.81       22.98      3.68 o 
  -1   4  19       85.37       72.71      4.88 o 
   0   4  19        0.30        1.98      3.06 o 
   1   4  19      106.56      114.64      5.55 o 
   2   4  19      143.53      144.25      5.94 o 
   3   4  19        1.72       -1.65      2.75 o 
   4   4  19       16.85       25.16      8.33 o 
  -7   5  19       36.39       35.59      4.15 o 
  -6   5  19       13.50       10.28      3.08 o 
  -5   5  19      212.93      232.95      9.89 o 
  -4   5  19      123.63      123.98      7.37 o 
  -3   5  19      201.12      217.42      7.32 o 
  -2   5  19      163.23      173.52      6.46 o 
  -1   5  19        2.93        2.76      2.29 o 
   0   5  19        3.31        6.55      2.62 o 
   1   5  19      115.73      112.31      5.71 o 
   2   5  19       68.14       76.28      5.05 o 
   3   5  19       55.99       57.24      6.31 o 
   4   5  19        3.64       10.13      3.81 o 
  -6   6  19        2.14       10.92      3.68 o 
  -5   6  19        7.58        7.66      3.53 o 
  -4   6  19       34.79       33.03      4.71 o 
  -3   6  19      219.10      220.98      7.48 o 
  -2   6  19        2.92        4.71      2.44 o 
  -1   6  19       77.46       87.76      5.29 o 
   0   6  19      238.89      265.29      7.85 o 
   1   6  19        4.14        0.37      2.32 o 
   2   6  19      122.30      122.01      5.80 o 
   3   6  19       27.02       29.73      4.89 o 
  -6   7  19        3.57        7.43      3.55 o 
  -5   7  19        0.33       -0.93      3.12 o 
  -4   7  19      244.90      237.17      9.65 o 
  -3   7  19       52.14       59.83      5.81 o 
  -2   7  19       87.57      101.23      7.05 o 
  -1   7  19        1.37        3.64      3.00 o 
   0   7  19        0.13        0.00      2.87 o 
   1   7  19       35.31       36.60      4.74 o 
   2   7  19       32.93       34.11      4.71 o 
   3   7  19       39.18       39.59      8.44 o 
  -5   8  19        0.57        2.20      3.21 o 
  -4   8  19        8.37       10.65      3.70 o 
  -3   8  19        5.98        0.22      4.95 o 
  -2   8  19        8.63       15.74      3.93 o 
  -1   8  19      117.21      124.14      7.88 o 
   0   8  19       20.29       20.43      4.00 o 
   1   8  19      203.00      223.11      9.13 o 
   2   8  19       49.27       64.63      5.96 o 
  -5   9  19       49.36       46.36      5.60 o 
  -4   9  19      118.31      122.51      8.11 o 
  -3   9  19      128.06      121.13      7.64 o 
  -2   9  19        0.96        1.53      2.95 o 
  -1   9  19      198.74      200.61      8.91 o 
   0   9  19        9.75        4.54      3.72 o 
   1   9  19       33.55       34.18      4.82 o 
   2   9  19        0.12        4.05      2.90 o 
  -4  10  19        1.76       -0.88      3.04 o 
  -3  10  19      235.97      261.94     10.34 o 
  -2  10  19        2.74       -0.69      2.81 o 
  -1  10  19       21.25       24.03      4.38 o 
   0  10  19        3.31        3.80      3.21 o 
   1  10  19       11.45       13.60      3.70 o 
  -2  11  19        2.09       -0.87      3.09 o 
  -1  11  19        4.41        4.52      3.40 o 
  -6   0  20       73.74       89.34      8.35 o 
  -5   0  20      309.74      369.96     14.16 o 
  -4   0  20        3.61       -1.16      5.08 o 
  -3   0  20        7.33        8.14      3.79 o 
  -2   0  20       15.22       16.22      4.24 o 
  -1   0  20        6.13        8.02      3.59 o 
   0   0  20       19.16       18.51      6.60 o 
   1   0  20      113.21      111.85      8.40 o 
   2   0  20       88.37       76.70      7.24 o 
   3   0  20      301.71      310.86     17.52 o 
  -6   1  20        5.79        5.77      2.65 o 
  -5   1  20        4.85       14.19      3.07 o 
  -4   1  20       92.83       84.72      5.56 o 
  -3   1  20        9.51       10.28      2.93 o 
  -2   1  20       37.77       34.67      3.84 o 
  -1   1  20       43.33       46.65      4.17 o 
   0   1  20        0.12        4.83      2.40 o 
   1   1  20       91.19      105.44      5.80 o 
   2   1  20       33.94       32.06      3.72 o 
   3   1  20        4.91        5.51      3.44 o 
  -6   2  20        9.76       14.55      3.21 o 
  -5   2  20       21.69       18.34      3.25 o 
  -4   2  20      396.68      410.07     12.96 o 
  -3   2  20        4.73        7.70      2.71 o 
  -2   2  20      135.02      119.68      5.86 o 
  -1   2  20       33.32       30.23      3.68 o 
   0   2  20       55.97       52.18      4.35 o 
   1   2  20      119.53      115.39      6.03 o 
   2   2  20        0.25        0.92      2.26 o 
   3   2  20       63.47       63.13      6.73 o 
  -6   3  20      284.57      290.84      9.05 o 
  -5   3  20      120.98      128.13     11.70 o 
  -4   3  20       23.62       20.69      3.38 o 
  -3   3  20       19.77       20.24      4.06 o 
  -2   3  20       17.88       19.49      3.22 o 
  -1   3  20        3.73        7.49      2.72 o 
   0   3  20        2.16        3.50      2.36 o 
   1   3  20       71.87       72.45      4.92 o 
   2   3  20      152.88      159.93      6.44 o 
   3   3  20       49.69       52.42     12.33 o 
  -6   4  20        0.46       -1.19      2.39 o 
  -5   4  20      116.72      124.56      6.30 o 
  -4   4  20        1.27        1.32      2.41 o 
  -3   4  20        9.91        3.73      3.23 o 
  -2   4  20       54.50       55.12      4.53 o 
  -1   4  20      129.04      140.63      6.26 o 
   0   4  20      123.72      123.60      6.06 o 
   1   4  20        7.96        7.65      3.75 o 
   2   4  20        1.49        5.15      2.62 o 
   3   4  20        4.33        5.31      5.08 o 
  -6   5  20       24.46       19.91      4.30 o 
  -5   5  20       72.66       74.88      5.47 o 
  -4   5  20        3.49        3.52      2.56 o 
  -3   5  20       30.71       31.50      3.74 o 
  -2   5  20      210.26      224.03      7.63 o 
  -1   5  20      211.91      236.70      7.74 o 
   0   5  20        0.36        2.06      2.44 o 
   1   5  20       15.45       12.87      2.85 o 
   2   5  20      245.81      268.18      9.45 o 
  -5   6  20        2.01        3.49      3.31 o 
  -4   6  20      290.74      313.44     19.18 o 
  -3   6  20        2.08        1.67      3.04 o 
  -2   6  20       24.24       27.95      4.55 o 
  -1   6  20        4.92        7.82      3.36 o 
   0   6  20       28.23       45.32      5.18 o 
   1   6  20       66.48       71.90      6.29 o 
   2   6  20        0.00        0.94      2.94 o 
  -5   7  20       38.70       44.18      5.57 o 
  -4   7  20        2.08        4.24      3.64 o 
  -3   7  20      112.48      115.74      9.13 o 
  -2   7  20      265.17      262.86     12.50 o 
  -1   7  20        2.74       -2.57      2.57 o 
   0   7  20       83.46       96.19      7.12 o 
   1   7  20      116.40      153.88      7.86 o 
   2   7  20        9.64        6.92      5.19 o 
  -4   8  20       87.19       83.80      7.06 o 
  -3   8  20       56.84       62.79      6.28 o 
  -2   8  20       28.04       27.50      4.64 o 
  -1   8  20       37.16       44.18      5.43 o 
   0   8  20       33.24       36.78      5.13 o 
   1   8  20       45.99       53.57      5.60 o 
  -3   9  20      581.94      581.77     15.60 o 
  -2   9  20       77.52       54.13      6.72 o 
  -1   9  20        0.05       -2.75      2.75 o 
   0   9  20       29.30       24.10      8.22 o 
  -5   1  21      149.58      142.06      7.99 o 
  -4   1  21        8.93       14.57      3.26 o 
  -3   1  21       81.33       74.05      6.18 o 
  -2   1  21       17.39       23.89      3.77 o 
  -1   1  21      482.49      476.18     11.12 o 
   0   1  21      226.16      199.86      7.22 o 
   1   1  21        6.22       13.69      3.00 o 
   2   1  21       89.71       94.32      5.73 o 
  -5   2  21        1.55        4.19      2.69 o 
  -4   2  21      282.00      306.69      9.20 o 
  -3   2  21       13.06        7.31      2.77 o 
  -2   2  21        3.12       10.41      3.72 o 
  -1   2  21        3.64        1.74      2.50 o 
   0   2  21       83.78       90.86      5.64 o 
   1   2  21        1.56        6.86      3.06 o 
   2   2  21        6.07        7.01      2.73 o 
  -5   3  21        1.35        4.62      2.79 o 
  -4   3  21       93.28       95.35      6.03 o 
  -3   3  21      174.92      177.21      7.05 o 
  -2   3  21       39.67       44.58      4.31 o 
  -1   3  21        1.42        4.69      2.69 o 
   0   3  21       72.81       73.75      5.21 o 
   1   3  21       35.09       35.71      3.97 o 
  -4   4  21        0.54        0.48      2.42 o 
  -3   4  21      181.82      210.27      7.60 o 
  -2   4  21       13.42       13.67      3.01 o 
  -1   4  21      136.05      138.60      6.43 o 
   0   4  21        3.02        7.13      2.71 o 
   1   4  21       32.78       27.71      5.56 o 
  -4   5  21      213.25      195.19      9.16 o 
  -3   5  21       93.97      105.51      6.30 o 
  -2   5  21        4.73        6.40      2.83 o 
  -1   5  21        0.31        5.92      2.66 o 
   0   5  21        5.38       10.04      2.93 o 
   1   5  21       80.21       86.53      5.54 o 
  -3   6  21        7.42       11.46      3.81 o 
  -2   6  21        5.67        7.76      3.44 o 
  -1   6  21       38.43       40.50      5.02 o 
   0   6  21      121.07      135.98      7.95 o 
  -2   7  21       41.99       40.21      5.22 o 
  -3   0  22      100.20      121.90     21.20 o 
  -2   0  22      415.23      420.38     30.29 o 
  -1   0  22        1.66        4.19      3.89 o 
   0   0  22       23.40       27.91      7.14 o 
  -3   1  22        9.73       11.46      2.99 o 
  -2   1  22      112.95      134.70      6.57 o 
  -1   1  22       26.87       25.53      3.60 o 
  -3   2  22       66.02       76.38      5.54 o 
  -2   2  22       42.75       40.55      4.26 o 
  -1   2  22        7.57       15.15      3.69 o 
  -2   3  22      170.20      170.37      7.96 o 
                                                 
